# Supplementary material for: Reference-guided Genome Assembly of Long Non-coding RNA Transcripts Reveals Target Genes Associated With Crohn’s Disease
Source: bioRxiv. 2025 Oct 1:2025.09.30.674088. Preprint. [Version 1] doi: 10.1101/2025.09.30.674088 (PMC12621795; doi:10.1101/2025.09.30.674088)
Supplement: Supplement 2 [file media-2.xlsx]

## Sheet: Table of Contents
Table	Description
Supplementary Table 1	Publicly Available Data Sources (Figures 6, 8)
Supplementary Table 2	Annotated and Predicted lncRNA Characteristics (Figure 1)
Supplementary Table 3	DESeq2 Differential Expression Results Across Genes (Figure 2)
Supplementary Table 4	Gene Assignments to WGCNA Clusters (Figure 3)
Supplementary Table 5	Significant GO Terms for All WGCNA Clusters (Figure 4)
Supplementary Table 6	Top Mouse Syntenic Transcripts to Human lncRNAs (Figure 5)

## Sheet: Supplementary Table 1
Supplementary Table 1. Publicly Available Data Sources
ENCODE (Figures 6A, 8)
Accession	Data	Biosample summary	GEO Identifier	Biological replicate	Technical replicate
ENCSR864ADD	ATAC-seq	Homo sapiens adrenal gland tissue female adult (41 years)	GEO:GSE170353	1	2,1
ENCSR651SOJ	ATAC-seq	Homo sapiens adrenal gland tissue female adult (47 years)	GEO:GSE170937	1	1,2
ENCSR241OBO	ATAC-seq	Homo sapiens adrenal gland tissue female adult (59 years)	GEO:GSE169983	1	1,2
ENCSR542RNG	ATAC-seq	Homo sapiens adrenal gland tissue male adult (26 years)	GEO:GSE170550	1	1,2
ENCSR548KIL	ATAC-seq	Homo sapiens adrenal gland tissue male adult (37 years)	GEO:GSE170578	1	1
ENCSR113MBR	ATAC-seq	Homo sapiens adrenal gland tissue male adult (54 years)	GEO:GSE170314	1	1
ENCSR970UNF	ATAC-seq	Homo sapiens colonic mucosa tissue female adult (41 years)	GEO:GSE170821	1,2	1,2
ENCSR238VHV	ATAC-seq	Homo sapiens fallopian tube tissue female adult (46 years)	GEO:GSE215600	1	1,2
ENCSR212LAZ	ATAC-seq	Homo sapiens fallopian tube tissue female adult (59 years)	GEO:GSE169789	1	1,2
ENCSR565DSD	ATAC-seq	Homo sapiens fallopian tube tissue female adult (61 years)	GEO:GSE215687	1	1,2
ENCSR310RJN	ATAC-seq	Homo sapiens heart left ventricle tissue male adult (43 years)	GEO:GSE170318	1	1,2
ENCSR745CGG	ATAC-seq	Homo sapiens heart left ventricle tissue male adult (54 years)	GEO:GSE215720	1	1,2
ENCSR225FZH	ATAC-seq	Homo sapiens heart left ventricle tissue male adult (55 years)	GEO:GSE215583	1	1,2
ENCSR600ZHS	ATAC-seq	Homo sapiens left colon tissue female adult (46 years)	GEO:GSE170848	1	2,1
ENCSR948MQC	ATAC-seq	Homo sapiens lower lobe of right lung tissue female adult (65 years)	GEO:GSE170747	1	2,1
ENCSR923VTG	ATAC-seq	Homo sapiens lower lobe of right lung tissue male adult (60 years)	GEO:GSE215567	1	2,1
ENCSR647AOY	ATAC-seq	Homo sapiens lung tissue female adult (47 years)	GEO:GSE172864	1	1,2
ENCSR496PPU	ATAC-seq	Homo sapiens mucosa of descending colon tissue female adult (61 years)	GEO:GSE170309	1	1,2
ENCSR491VXJ	ATAC-seq	Homo sapiens mucosa of descending colon tissue male adult (26 years)	GEO:GSE170280	1	1,2
ENCSR713NCY	ChIA-PET	RNAPII ChIA-PET in Caco-2	GEO:GSE242642	1,2	1
ENCSR185PEE	ChIA-PET	CTCF ChIA-PET in Caco-2	GEO:GSE242657	2,1	1
Roadmap Epigenomics (Figure 6B)
Accession	Data	Biosample summary	URL
E075	ChromHMM (25 state, imputed)	Homo sapiens colonic mucosa tissue female adult (73 years)	egg2.wustl.edu/roadmap/data/byFileType/chromhmmSegmentations/ChmmModels/imputed12marks/jointModel/final/E075_25_imputed12marks_hg38lift_dense.bed.gz
E077	ChromHMM (25 state, imputed)	Homo sapiens duodenum mucosa tissue male adult (76 years)	egg2.wustl.edu/roadmap/data/byFileType/chromhmmSegmentations/ChmmModels/imputed12marks/jointModel/final/E077_25_imputed12marks_hg38lift_dense.bed.gz
E101	ChromHMM (25 state, imputed)	Homo sapiens rectal mucosa donor 29 tissue female adult (50 years)	egg2.wustl.edu/roadmap/data/byFileType/chromhmmSegmentations/ChmmModels/imputed12marks/jointModel/final/E101_25_imputed12marks_hg38lift_dense.bed.gz
E102	ChromHMM (25 state, imputed)	Homo sapiens rectal mucosa donor 31 tissue female adult (61 years)	egg2.wustl.edu/roadmap/data/byFileType/chromhmmSegmentations/ChmmModels/imputed12marks/jointModel/final/E102_25_imputed12marks_hg38lift_dense.bed.gz
E065	ChromHMM (25 state, imputed)	Homo sapiens heart aorta tissue male adult (34 years)	egg2.wustl.edu/roadmap/data/byFileType/chromhmmSegmentations/ChmmModels/imputed12marks/jointModel/final/E065_25_imputed12marks_hg38lift_dense.bed.gz
E104	ChromHMM (25 state, imputed)	Homo sapiens heart right atrium tissue male adult (34 years)	egg2.wustl.edu/roadmap/data/byFileType/chromhmmSegmentations/ChmmModels/imputed12marks/jointModel/final/E104_25_imputed12marks_hg38lift_dense.bed.gz
E095	ChromHMM (25 state, imputed)	Homo sapiens heart left ventricle tissue male adult (34 years)	egg2.wustl.edu/roadmap/data/byFileType/chromhmmSegmentations/ChmmModels/imputed12marks/jointModel/final/E095_25_imputed12marks_hg38lift_dense.bed.gz
E046	ChromHMM (25 state, imputed)	Homo sapiens primary natural killer cells from peripheral blood tissue male adult (21, 37 years)	egg2.wustl.edu/roadmap/data/byFileType/chromhmmSegmentations/ChmmModels/imputed12marks/jointModel/final/E046_25_imputed12marks_hg38lift_dense.bed.gz
E032	ChromHMM (25 state, imputed)	Homo sapiens primary B cells from peripheral blood tissue male adult (21, 37 years)	egg2.wustl.edu/roadmap/data/byFileType/chromhmmSegmentations/ChmmModels/imputed12marks/jointModel/final/E032_25_imputed12marks_hg38lift_dense.bed.gz
E030	ChromHMM (25 state, imputed)	Homo sapiens primary neutrophils from peripheral blood tissue male fetus	egg2.wustl.edu/roadmap/data/byFileType/chromhmmSegmentations/ChmmModels/imputed12marks/jointModel/final/E030_25_imputed12marks_hg38lift_dense.bed.gz

## Sheet: Supplementary Table 2
Supplementary Table 2. Annotated and Predicted lncRNA Characteristics
Gene ID	Number of Exons	Chromosome	Strand	Length	Spliced Status	Mean Counts Across Samples	Mean TPM Across Samples	Overlaps FANTOM TSS	Overlaps IBD TSS	Average PhastCons Score in Promoter	lncRNA Type
ENSG00000082929.8	4	chr4	+	3233	spliced	0.0214286	0.00176144	FALSE	FALSE	0	Annotated lncRNAs
ENSG00000083622.8	3	chr7	-	42625	spliced	0.2	0.0378353	FALSE	FALSE	0.075	Annotated lncRNAs
ENSG00000093100.13	5	chr22	-	23846	spliced	175.571	1.41027	FALSE	FALSE	0.012	Annotated lncRNAs
ENSG00000099869.8	3	chr11	+	8166	spliced	0.178571	0.0027926	TRUE	FALSE	0.098	Annotated lncRNAs
ENSG00000103472.10	16	chr16	+	41743	spliced	50.0818	1.05241	FALSE	FALSE	0.217	Annotated lncRNAs
ENSG00000115934.11	2	chr12	-	70166	spliced	0.0928571	0.00379021	FALSE	FALSE	0	Annotated lncRNAs
ENSG00000116652.6	1	chr1	+	3555	unspliced	17.148	0.308766	FALSE	FALSE	0.084	Annotated lncRNAs
ENSG00000117242.7	3	chr1	-	9537	spliced	181.324	1.56828	FALSE	TRUE	0.245	Annotated lncRNAs
ENSG00000120664.11	6	chr13	+	23171	spliced	2.20714	0.0796681	FALSE	FALSE	0.039	Annotated lncRNAs
ENSG00000122043.12	6	chr13	+	14718	spliced	0.835707	0.0366755	TRUE	FALSE	0	Annotated lncRNAs
ENSG00000122548.5	2	chr7	-	5668	spliced	1.54919	0.0163804	TRUE	FALSE	0.056	Annotated lncRNAs
ENSG00000124835.2	7	chr2	-	7569	spliced	4.32143	0.0698059	FALSE	FALSE	0.132	Annotated lncRNAs
ENSG00000124915.10	6	chr11	-	11163	spliced	1.19286	0.0342095	FALSE	FALSE	0.016	Annotated lncRNAs
ENSG00000125462.19	9	chr1	-	52514	spliced	6.52676	0.239051	FALSE	FALSE	0.171	Annotated lncRNAs
ENSG00000125514.9	4	chr20	-	2812	spliced	0.00714286	0.000484371	FALSE	FALSE	0.156	Annotated lncRNAs
ENSG00000125804.14	6	chr20	+	101708	spliced	14.4665	0.306572	FALSE	FALSE	0	Annotated lncRNAs
ENSG00000125899.8	6	chr20	+	33163	spliced	8.88644	0.370859	FALSE	FALSE	0	Annotated lncRNAs
ENSG00000128254.16	5	chr22	-	20000	spliced	11.5469	0.148831	FALSE	FALSE	0.391	Annotated lncRNAs
ENSG00000129816.5	5	chrY	+	21134	spliced	0.0142857	0.00047415	FALSE	FALSE	0	Annotated lncRNAs
ENSG00000130600.20	5	chr11	-	6300	spliced	71.4086	1.64138	TRUE	FALSE	0	Annotated lncRNAs
ENSG00000131007.9	5	chrY	-	9316	spliced	0	0	FALSE	FALSE	NA	Annotated lncRNAs
ENSG00000131484.4	2	chr17	+	748	spliced	7.14879	0.633256	FALSE	FALSE	0.99	Annotated lncRNAs
ENSG00000131548.7	3	chrY	+	1866	spliced	0.235714	0.0282992	FALSE	FALSE	0	Annotated lncRNAs
ENSG00000132204.14	10	chr18	-	153962	spliced	5.42511	0.245461	FALSE	FALSE	0.064	Annotated lncRNAs
ENSG00000132832.10	6	chr20	-	39646	spliced	1.28452	0.0368038	TRUE	FALSE	0.03	Annotated lncRNAs
ENSG00000136275.10	4	chr7	+	24557	spliced	0.1	0.00539613	TRUE	FALSE	0.473	Annotated lncRNAs
ENSG00000136315.5	3	chr14	+	1014	spliced	0.38405	0.0398583	TRUE	FALSE	0.001	Annotated lncRNAs
ENSG00000137808.12	4	chr15	+	98386	spliced	0.443343	0.017602	TRUE	TRUE	0	Annotated lncRNAs
ENSG00000145063.15	8	chr2	-	27505	spliced	1.16596	0.0303373	FALSE	FALSE	0	Annotated lncRNAs
ENSG00000145075.13	25	chr3	-	256926	spliced	1.11725	0.0292757	FALSE	FALSE	0.013	Annotated lncRNAs
ENSG00000146521.11	4	chr6	-	12336	spliced	23.5416	0.675742	TRUE	TRUE	0	Annotated lncRNAs
ENSG00000146666.5	3	chr7	+	5297	spliced	4.27151	0.178519	FALSE	FALSE	0.149	Annotated lncRNAs
ENSG00000147753.9	7	chrY	+	8439	spliced	0.0214286	0.00175023	FALSE	FALSE	0	Annotated lncRNAs
ENSG00000147761.8	7	chrY	-	8439	spliced	0	0	FALSE	FALSE	0	Annotated lncRNAs
ENSG00000149443.7	3	chr20	-	20426	spliced	0.05	0.00355366	FALSE	FALSE	0.013	Annotated lncRNAs
ENSG00000149656.8	3	chr20	+	22748	spliced	1.93319	0.124105	FALSE	FALSE	0.021	Annotated lncRNAs
ENSG00000151303.11	7	chr10	+	17798	spliced	16.2171	0.144877	FALSE	FALSE	0.899	Annotated lncRNAs
ENSG00000152931.9	5	chr5	+	61101	spliced	12.3197	0.185774	TRUE	FALSE	0.082	Annotated lncRNAs
ENSG00000153363.14	9	chr1	+	52835	spliced	110.144	3.6903	TRUE	TRUE	0	Annotated lncRNAs
ENSG00000157306.14	5	chr14	+	49019	spliced	55.4458	0.969454	FALSE	FALSE	0.06	Annotated lncRNAs
ENSG00000161149.12	4	chr22	-	6100	spliced	7.40646	0.132661	TRUE	FALSE	0.056	Annotated lncRNAs
ENSG00000162888.4	2	chr1	-	6613	spliced	0.207143	0.00293429	FALSE	FALSE	0.003	Annotated lncRNAs
ENSG00000162913.10	4	chr1	-	10162	spliced	4.33726	0.1286	TRUE	FALSE	0.422	Annotated lncRNAs
ENSG00000162947.5	5	chr2	-	113544	spliced	0.0857143	0.00306354	FALSE	FALSE	0.125	Annotated lncRNAs
ENSG00000163081.4	2	chr2	+	7071	spliced	0.0285714	0.000693614	FALSE	FALSE	0.001	Annotated lncRNAs
ENSG00000163364.10	4	chr2	-	8360	spliced	25.7225	1.08874	TRUE	TRUE	0	Annotated lncRNAs
ENSG00000163597.16	6	chr17	+	7625	spliced	1142.03	27.8763	TRUE	TRUE	0.246	Annotated lncRNAs
ENSG00000163915.7	8	chr3	+	17260	spliced	0.935714	0.0347482	FALSE	FALSE	0.066	Annotated lncRNAs
ENSG00000164385.10	4	chr6	-	12709	spliced	0.914286	0.0217498	TRUE	FALSE	0.258	Annotated lncRNAs
ENSG00000164621.5	2	chr5	-	5384	spliced	1.29361	0.0333238	FALSE	FALSE	0.105	Annotated lncRNAs
ENSG00000165511.6	2	chr10	-	3191	spliced	21.5855	0.298583	TRUE	FALSE	0.075	Annotated lncRNAs
ENSG00000166770.12	4	chr19	+	27113	spliced	43.946	1.65026	FALSE	FALSE	0	Annotated lncRNAs
ENSG00000166917.11	3	chr10	-	1414	spliced	0.990671	0.0771748	TRUE	FALSE	0.14	Annotated lncRNAs
ENSG00000167046.4	2	chr20	-	2586	spliced	7.80009	0.139757	FALSE	FALSE	0	Annotated lncRNAs
ENSG00000167459.17	5	chr19	+	10973	spliced	0.0142857	0.00176722	FALSE	FALSE	0.064	Annotated lncRNAs
ENSG00000167912.7	2	chr8	+	4439	spliced	42.923	1.99677	TRUE	TRUE	0.919	Annotated lncRNAs
ENSG00000167920.11	4	chr17	+	17165	spliced	60.355	3.49784	TRUE	TRUE	0.005	Annotated lncRNAs
ENSG00000168367.11	8	chr16	-	18057	spliced	0.0714286	0.00177984	TRUE	FALSE	0.011	Annotated lncRNAs
ENSG00000168746.8	4	chr20	-	29178	spliced	2.81917	0.267021	FALSE	FALSE	0.024	Annotated lncRNAs
ENSG00000170161.7	3	chr9	+	2737	spliced	40.2112	1.11678	FALSE	FALSE	0.123	Annotated lncRNAs
ENSG00000170919.16	11	chr13	+	76631	spliced	388.411	10.1825	TRUE	TRUE	0.35	Annotated lncRNAs
ENSG00000170983.4	4	chr8	+	6561	spliced	0.0142857	0.000551479	FALSE	FALSE	0.031	Annotated lncRNAs
ENSG00000171671.6	3	chr11	+	2326	spliced	0.278571	0.00447301	FALSE	FALSE	0.003	Annotated lncRNAs
ENSG00000171889.6	4	chr9	-	106099	spliced	1.26443	0.0182065	TRUE	TRUE	0.121	Annotated lncRNAs
ENSG00000171987.3	4	chr11	-	6398	spliced	0.0285714	0.00270168	FALSE	FALSE	0.014	Annotated lncRNAs
ENSG00000172460.18	5	chr16	-	3177	spliced	4.35735	0.138883	FALSE	FALSE	0.01	Annotated lncRNAs
ENSG00000172965.17	9	chr2	-	517362	spliced	258.405	15.7569	FALSE	FALSE	0	Annotated lncRNAs
ENSG00000173077.16	8	chr9	+	551677	spliced	4.24296	0.150369	FALSE	FALSE	0.007	Annotated lncRNAs
ENSG00000173811.11	4	chr3	+	14194	spliced	0.171821	0.00436854	TRUE	FALSE	0.219	Annotated lncRNAs
ENSG00000173862.3	2	chr7	+	2476	spliced	3.20714	0.131372	FALSE	FALSE	0.235	Annotated lncRNAs
ENSG00000174171.7	4	chr15	+	6752	spliced	10.8429	0.159643	TRUE	TRUE	0	Annotated lncRNAs
ENSG00000174325.6	2	chr2	-	55950	spliced	0.0571429	0.00437734	TRUE	FALSE	0.003	Annotated lncRNAs
ENSG00000174365.21	6	chr20	+	4598	spliced	105.367	2.8276	FALSE	FALSE	0.069	Annotated lncRNAs
ENSG00000174403.17	7	chr20	-	7362	spliced	13.1823	0.202514	TRUE	FALSE	0	Annotated lncRNAs
ENSG00000174407.14	6	chr20	+	20321	spliced	0.442857	0.0378105	TRUE	FALSE	0.925	Annotated lncRNAs
ENSG00000174680.10	5	chr21	+	15828	spliced	4.96894	0.134612	FALSE	FALSE	0.007	Annotated lncRNAs
ENSG00000175061.19	8	chr17	+	39912	spliced	4516.61	247.854	FALSE	FALSE	0	Annotated lncRNAs
ENSG00000175147.13	6	chr1	-	41804	spliced	136.374	1.0529	FALSE	TRUE	0.094	Annotated lncRNAs
ENSG00000175170.16	7	chr20	-	105842	spliced	4.86068	0.222394	FALSE	FALSE	0	Annotated lncRNAs
ENSG00000175604.2	2	chr16	-	3557	spliced	0.414721	0.00831144	FALSE	FALSE	0.008	Annotated lncRNAs
ENSG00000175611.13	4	chr9	-	116819	spliced	173.354	5.40724	TRUE	TRUE	0.132	Annotated lncRNAs
ENSG00000175728.4	3	chr11	+	44397	spliced	0.228571	0.00262551	FALSE	FALSE	0	Annotated lncRNAs
ENSG00000175746.7	2	chr15	+	4164	spliced	0.257143	0.00698417	TRUE	FALSE	0	Annotated lncRNAs
ENSG00000175772.11	3	chr2	-	9305	spliced	405.188	6.83171	FALSE	FALSE	0.86	Annotated lncRNAs
ENSG00000175773.14	6	chr11	+	88665	spliced	7.51992	0.594764	TRUE	FALSE	0.544	Annotated lncRNAs
ENSG00000175779.4	7	chr15	+	552495	spliced	11.1469	0.77725	TRUE	FALSE	0.015	Annotated lncRNAs
ENSG00000175967.4	4	chr6	+	17511	spliced	4.73571	0.107165	FALSE	FALSE	0.24	Annotated lncRNAs
ENSG00000176124.15	11	chr13	+	824688	spliced	209.062	6.70989	TRUE	TRUE	0.347	Annotated lncRNAs
ENSG00000176236.6	2	chr10	-	1935	spliced	5.26887	0.150109	FALSE	FALSE	0.131	Annotated lncRNAs
ENSG00000176320.2	2	chr1	-	5956	spliced	2.65701	0.0730553	TRUE	TRUE	0.004	Annotated lncRNAs
ENSG00000176349.11	2	chr7	+	11346	spliced	0.192857	0.00156914	FALSE	FALSE	0.038	Annotated lncRNAs
ENSG00000176515.1	3	chr6	+	25018	spliced	0.0142857	0.000141193	FALSE	FALSE	0.302	Annotated lncRNAs
ENSG00000176593.8	4	chr19	+	9172	spliced	85.3984	0.999686	FALSE	FALSE	0.016	Annotated lncRNAs
ENSG00000176605.9	4	chr14	+	6149	spliced	0.00714286	0.00018925	FALSE	FALSE	0	Annotated lncRNAs
ENSG00000176659.10	4	chr20	+	17104	spliced	4.60932	0.206972	TRUE	FALSE	0.005	Annotated lncRNAs
ENSG00000176728.10	15	chrY	-	304711	spliced	93.0238	2.22273	TRUE	TRUE	0.139	Annotated lncRNAs
ENSG00000176753.5	2	chr15	-	2306	spliced	1.36429	0.0289231	FALSE	FALSE	0.003	Annotated lncRNAs
ENSG00000176754.13	6	chr1	-	8819	spliced	0.0928571	0.0130805	FALSE	FALSE	0.445	Annotated lncRNAs
ENSG00000176840.13	7	chr19	+	16047	spliced	3.24618	0.16435	TRUE	TRUE	0.612	Annotated lncRNAs
ENSG00000176868.3	1	chr9	-	2713	unspliced	5.0037	0.0601016	FALSE	FALSE	0.27	Annotated lncRNAs
ENSG00000176912.6	3	chr18	-	27455	spliced	16.2069	1.20024	TRUE	TRUE	0.068	Annotated lncRNAs
ENSG00000176984.6	2	chr11	+	2703	spliced	0.45	0.0110791	FALSE	FALSE	0.002	Annotated lncRNAs
ENSG00000177112.9	5	chr11	+	58682	spliced	0.657143	0.0432028	TRUE	FALSE	0.185	Annotated lncRNAs
ENSG00000177133.13	7	chr1	-	9478	spliced	8.40719	0.209211	TRUE	TRUE	1	Annotated lncRNAs
ENSG00000177234.7	1	chr10	+	2176	unspliced	0.221429	0.00485498	FALSE	FALSE	0	Annotated lncRNAs
ENSG00000177335.12	8	chr8	+	21476	spliced	6.67151	0.227032	TRUE	TRUE	0.057	Annotated lncRNAs
ENSG00000177337.9	4	chr18	+	4632	spliced	82.3687	2.92559	FALSE	FALSE	0.619	Annotated lncRNAs
ENSG00000177338.14	4	chr17	-	79251	spliced	0.0142857	0.000384193	FALSE	FALSE	0	Annotated lncRNAs
ENSG00000177340.5	1	chr12	+	1514	unspliced	2.0073	0.0406	TRUE	FALSE	0.927	Annotated lncRNAs
ENSG00000177369.10	6	chr17	+	87159	spliced	5.27126	0.409376	TRUE	FALSE	0.889	Annotated lncRNAs
ENSG00000177406.5	5	chr12	+	33339	spliced	130.519	2.21301	TRUE	TRUE	0.009	Annotated lncRNAs
ENSG00000177410.13	6	chr20	+	21423	spliced	648.366	63.1976	FALSE	FALSE	0.015	Annotated lncRNAs
ENSG00000177553.6	3	chr1	-	2543	spliced	0.478743	0.00941752	FALSE	FALSE	0.004	Annotated lncRNAs
ENSG00000177596.1	2	chr13	-	6159	spliced	0.0357143	0.000425386	FALSE	FALSE	0.001	Annotated lncRNAs
ENSG00000177640.16	5	chr10	+	163880	spliced	55.9328	0.83515	FALSE	FALSE	0.293	Annotated lncRNAs
ENSG00000177699.4	2	chr15	+	7038	spliced	2.20877	0.0381589	TRUE	FALSE	0.005	Annotated lncRNAs
ENSG00000177725.6	1	chr8	+	2371	unspliced	9.19184	0.155443	FALSE	FALSE	0	Annotated lncRNAs
ENSG00000177738.5	3	chr5	-	54393	spliced	48.1566	0.943781	TRUE	TRUE	0.093	Annotated lncRNAs
ENSG00000177757.2	2	chr1	+	2467	spliced	1.57314	0.0318273	FALSE	FALSE	0.098	Annotated lncRNAs
ENSG00000177788.7	3	chr1	-	14351	spliced	134.629	1.23576	TRUE	TRUE	0.222	Annotated lncRNAs
ENSG00000177800.2	1	chr1	+	2175	unspliced	0.757143	0.016681	FALSE	FALSE	0.01	Annotated lncRNAs
ENSG00000177822.9	6	chr4	-	270812	spliced	0.914286	0.028892	FALSE	FALSE	0.272	Annotated lncRNAs
ENSG00000177993.3	3	chr22	-	6478	spliced	0.89885	0.0142617	FALSE	FALSE	0.55	Annotated lncRNAs
ENSG00000178107.2	2	chr14	+	8661	spliced	0.0428571	0.00972794	FALSE	FALSE	0	Annotated lncRNAs
ENSG00000178130.9	2	chr17	+	1203	spliced	0	0	FALSE	FALSE	0	Annotated lncRNAs
ENSG00000178243.4	3	chr9	+	3314	spliced	0	0	FALSE	FALSE	0	Annotated lncRNAs
ENSG00000178248.11	12	chr22	-	24895	spliced	0.1	0.00225889	FALSE	FALSE	0	Annotated lncRNAs
ENSG00000178412.4	5	chr18	-	40818	spliced	0.528571	0.0177892	FALSE	FALSE	0.166	Annotated lncRNAs
ENSG00000178457.3	2	chr21	+	9871	spliced	0.00714286	0.000714271	FALSE	FALSE	0.622	Annotated lncRNAs
ENSG00000178722.14	8	chr5	+	182978	spliced	4.21863	0.0961611	FALSE	FALSE	0.229	Annotated lncRNAs
ENSG00000178734.5	4	chr13	+	12774	spliced	2.16506	0.131255	FALSE	FALSE	0.005	Annotated lncRNAs
ENSG00000178803.12	8	chr22	-	65869	spliced	0.35	0.0057335	TRUE	FALSE	0.023	Annotated lncRNAs
ENSG00000178977.4	3	chr17	-	3420	spliced	70.5147	1.18881	FALSE	FALSE	0.037	Annotated lncRNAs
ENSG00000179066.8	2	chr19	+	22735	spliced	0.25	0.00655787	TRUE	FALSE	0	Annotated lncRNAs
ENSG00000179082.3	2	chr9	+	3890	spliced	4.30372	0.0491188	TRUE	TRUE	1	Annotated lncRNAs
ENSG00000179136.7	5	chr17	+	93091	spliced	1.20714	0.0303994	TRUE	FALSE	0.967	Annotated lncRNAs
ENSG00000179141.9	4	chr13	-	13591	spliced	0.278571	0.00677651	FALSE	FALSE	0.051	Annotated lncRNAs
ENSG00000179219.5	2	chr16	+	3006	spliced	1.93084	0.046018	FALSE	FALSE	0.016	Annotated lncRNAs
ENSG00000179253.3	2	chr20	-	2243	spliced	1.24353	0.0210097	FALSE	FALSE	0.22	Annotated lncRNAs
ENSG00000179406.9	24	chr7	-	117523	spliced	173.785	3.83559	TRUE	TRUE	0.049	Annotated lncRNAs
ENSG00000179428.2	2	chr7	-	2226	spliced	1.15	0.0362306	TRUE	TRUE	0.145	Annotated lncRNAs
ENSG00000179447.2	8	chr20	-	42295	spliced	0.0428571	0.000592093	TRUE	FALSE	0.005	Annotated lncRNAs
ENSG00000179452.2	3	chr1	+	2217	spliced	0	0	FALSE	FALSE	0.411	Annotated lncRNAs
ENSG00000179523.6	3	chr15	-	9790	spliced	102.523	2.25869	TRUE	TRUE	0.53	Annotated lncRNAs
ENSG00000179577.4	1	chr8	-	1989	unspliced	0.872379	0.032019	FALSE	FALSE	0.036	Annotated lncRNAs
ENSG00000179676.7	7	chr18	-	69100	spliced	0.0285714	0.0011467	FALSE	FALSE	0.002	Annotated lncRNAs
ENSG00000179743.4	2	chr1	-	13674	spliced	47.1946	0.61247	FALSE	FALSE	0.418	Annotated lncRNAs
ENSG00000179755.3	1	chr16	+	2481	unspliced	0	0	FALSE	FALSE	0.508	Annotated lncRNAs
ENSG00000179818.16	11	chr2	-	143117	spliced	435.007	11.6302	FALSE	FALSE	0.382	Annotated lncRNAs
ENSG00000179840.5	2	chr1	-	1977	spliced	0.835821	0.0142945	FALSE	FALSE	0.673	Annotated lncRNAs
ENSG00000179935.10	5	chr20	-	8515	spliced	1.53376	0.0241834	FALSE	FALSE	0	Annotated lncRNAs
ENSG00000180066.10	3	chr10	+	5082	spliced	5.80721	0.135499	TRUE	FALSE	0.001	Annotated lncRNAs
ENSG00000180139.11	5	chr10	+	8431	spliced	41.4101	1.33176	FALSE	FALSE	0.147	Annotated lncRNAs
ENSG00000180259.10	2	chr20	-	9390	spliced	0	0	FALSE	FALSE	0.059	Annotated lncRNAs
ENSG00000180422.3	4	chr16	+	5100	spliced	1.27429	0.0275789	FALSE	FALSE	0.147	Annotated lncRNAs
ENSG00000180458.2	2	chr19	-	3702	spliced	2.05053	0.0345823	FALSE	FALSE	0	Annotated lncRNAs
ENSG00000180525.14	3	chr10	+	19634	spliced	275.978	3.29238	TRUE	TRUE	0	Annotated lncRNAs
ENSG00000180539.8	4	chr9	+	10494	spliced	8.84163	0.110452	FALSE	FALSE	0.058	Annotated lncRNAs
ENSG00000180712.5	4	chr4	-	19686	spliced	35.7147	1.60745	TRUE	FALSE	0.002	Annotated lncRNAs
ENSG00000180769.10	7	chr4	+	45744	spliced	26.9452	0.545307	TRUE	FALSE	0.027	Annotated lncRNAs
ENSG00000180846.8	4	chr19	-	2056	spliced	0.228571	0.00484422	TRUE	FALSE	0.062	Annotated lncRNAs
ENSG00000180861.9	4	chr12	-	16079	spliced	1994.21	59.1798	FALSE	TRUE	0	Annotated lncRNAs
ENSG00000180869.4	3	chr1	-	6791	spliced	3.06429	0.0491109	FALSE	FALSE	0	Annotated lncRNAs
ENSG00000181097.5	2	chr8	+	2260	spliced	7.70781	0.149623	FALSE	FALSE	0.017	Annotated lncRNAs
ENSG00000181123.8	7	chr22	+	17441	spliced	0.0428571	0.00199878	TRUE	FALSE	0.069	Annotated lncRNAs
ENSG00000181171.5	6	chr8	-	56645	spliced	0.128571	0.00216972	FALSE	FALSE	0.001	Annotated lncRNAs
ENSG00000181211.1	7	chr7	+	45292	spliced	0.0571429	0.00129667	FALSE	FALSE	0.225	Annotated lncRNAs
ENSG00000181577.16	4	chr6	+	7033	spliced	34.9337	0.302175	TRUE	TRUE	0.668	Annotated lncRNAs
ENSG00000181798.4	3	chr2	-	5977	spliced	6.76277	0.208949	TRUE	TRUE	0.175	Annotated lncRNAs
ENSG00000181800.6	2	chr10	-	3052	spliced	0.871429	0.013049	FALSE	FALSE	0	Annotated lncRNAs
ENSG00000181908.5	2	chr11	+	2584	spliced	2.18858	0.0302195	FALSE	FALSE	0.103	Annotated lncRNAs
ENSG00000182057.5	4	chr22	+	9832	spliced	68.1249	0.592235	TRUE	TRUE	0.095	Annotated lncRNAs
ENSG00000182165.19	5	chr7	-	22610	spliced	255.743	15.0165	TRUE	TRUE	0.194	Annotated lncRNAs
ENSG00000182257.8	2	chr22	-	4667	spliced	5.45603	0.0657782	TRUE	TRUE	0.277	Annotated lncRNAs
ENSG00000182352.8	3	chr17	+	9531	spliced	9.00546	0.230014	FALSE	FALSE	0.232	Annotated lncRNAs
ENSG00000182366.11	5	chr8	-	8149	spliced	1.99649	0.0286913	FALSE	FALSE	0	Annotated lncRNAs
ENSG00000182376.2	3	chr16	+	2982	spliced	1.18571	0.0163957	FALSE	FALSE	0.013	Annotated lncRNAs
ENSG00000182586.9	4	chr21	+	30241	spliced	0.664579	0.0241278	TRUE	FALSE	0	Annotated lncRNAs
ENSG00000182648.14	7	chr7	-	251733	spliced	216.588	6.09891	TRUE	TRUE	0.004	Annotated lncRNAs
ENSG00000182776.4	2	chrX	-	3396	spliced	0.05	0.00131615	FALSE	FALSE	0.015	Annotated lncRNAs
ENSG00000182824.7	9	chr22	+	23993	spliced	0.0571429	0.00176784	FALSE	FALSE	0.005	Annotated lncRNAs
ENSG00000182873.5	3	chr1	-	2596	spliced	3.94286	0.165619	FALSE	FALSE	0.009	Annotated lncRNAs
ENSG00000182912.6	3	chr21	+	8737	spliced	1.35	0.0515572	FALSE	FALSE	0	Annotated lncRNAs
ENSG00000183146.4	4	chrY	-	3407	spliced	6.29963	0.291617	FALSE	FALSE	0.187	Annotated lncRNAs
ENSG00000183154.1	2	chr8	-	2666	spliced	4.02254	0.0793785	TRUE	TRUE	0.934	Annotated lncRNAs
ENSG00000183242.13	5	chr11	+	65115	spliced	0.763236	0.0389776	TRUE	FALSE	0.672	Annotated lncRNAs
ENSG00000183250.13	4	chr21	-	7128	spliced	24.4523	0.2937	TRUE	TRUE	0.042	Annotated lncRNAs
ENSG00000183308.6	2	chr2	+	45840	spliced	8.99259	0.849629	TRUE	TRUE	0.034	Annotated lncRNAs
ENSG00000183470.9	5	chr7	+	79976	spliced	0.0214286	0.000359871	FALSE	FALSE	0.028	Annotated lncRNAs
ENSG00000183535.9	3	chr21	-	5355	spliced	0.135714	0.00116149	FALSE	FALSE	0.003	Annotated lncRNAs
ENSG00000183562.3	1	chr11	+	1482	unspliced	0.25	0.00987076	FALSE	FALSE	0	Annotated lncRNAs
ENSG00000183643.4	3	chr15	+	29464	spliced	0.0285714	0.00057925	FALSE	FALSE	0	Annotated lncRNAs
ENSG00000183674.12	4	chr6	-	5761	spliced	0.0428571	0.0016135	TRUE	FALSE	0.013	Annotated lncRNAs
ENSG00000183784.7	1	chr9	-	3070	unspliced	7.92621	0.109988	TRUE	FALSE	0	Annotated lncRNAs
ENSG00000183822.3	2	chr22	-	23070	spliced	0.0714286	0.00614106	TRUE	FALSE	0.835	Annotated lncRNAs
ENSG00000184029.9	6	chr21	-	169936	spliced	0	0	TRUE	FALSE	0	Annotated lncRNAs
ENSG00000184068.2	2	chr22	-	3451	spliced	10.5603	0.116948	FALSE	FALSE	0.04	Annotated lncRNAs
ENSG00000184224.3	3	chr11	-	3827	spliced	8.73699	0.157969	FALSE	FALSE	0.094	Annotated lncRNAs
ENSG00000184274.3	3	chr21	-	5013	spliced	0.228571	0.00355217	FALSE	FALSE	0.046	Annotated lncRNAs
ENSG00000184385.2	2	chr21	-	6401	spliced	0.557143	0.0110637	TRUE	FALSE	0	Annotated lncRNAs
ENSG00000184441.4	2	chr21	+	4618	spliced	48.4268	0.341985	FALSE	FALSE	0	Annotated lncRNAs
ENSG00000184566.3	1	chr11	+	1158	unspliced	0.0214286	0.000656114	FALSE	FALSE	0.019	Annotated lncRNAs
ENSG00000184608.9	7	chr8	+	70257	spliced	1.32259	0.0407321	FALSE	FALSE	0	Annotated lncRNAs
ENSG00000184809.13	5	chr21	-	15764	spliced	258.63	3.0817	TRUE	TRUE	0.052	Annotated lncRNAs
ENSG00000184856.7	6	chr21	+	17990	spliced	0	0	FALSE	FALSE	0	Annotated lncRNAs
ENSG00000184991.3	7	chrY	-	39990	spliced	0.971429	0.019677	FALSE	FALSE	0	Annotated lncRNAs
ENSG00000185065.6	2	chr22	+	2213	spliced	15.0153	0.26892	FALSE	FALSE	0	Annotated lncRNAs
ENSG00000185168.6	4	chr17	-	5482	spliced	42.3901	0.988966	TRUE	TRUE	0.05	Annotated lncRNAs
ENSG00000185186.10	4	chr21	-	17575	spliced	3.09115	0.190486	FALSE	FALSE	0.117	Annotated lncRNAs
ENSG00000185203.12	2	chrX	-	2215	spliced	0.795057	0.0333929	FALSE	FALSE	0.124	Annotated lncRNAs
ENSG00000185332.8	3	chr17	-	19405	spliced	5.41009	0.263344	FALSE	TRUE	0.001	Annotated lncRNAs
ENSG00000185433.11	7	chr21	-	46314	spliced	1.61427	0.080953	FALSE	FALSE	0.021	Annotated lncRNAs
ENSG00000185594.7	3	chr15	+	2227	spliced	0.0857143	0.00421422	TRUE	FALSE	0.05	Annotated lncRNAs
ENSG00000185700.10	3	chrY	-	2858	spliced	0	0	FALSE	FALSE	0	Annotated lncRNAs
ENSG00000185837.4	2	chr22	+	6096	spliced	3.49332	0.398595	TRUE	TRUE	0.1	Annotated lncRNAs
ENSG00000185847.9	3	chr12	+	24504	spliced	0.859993	0.0557178	FALSE	FALSE	0.304	Annotated lncRNAs
ENSG00000185904.12	5	chr10	+	19858	spliced	8.66837	0.12548	TRUE	FALSE	0.074	Annotated lncRNAs
ENSG00000186019.12	2	chr19	-	10177	spliced	10.7111	0.217275	TRUE	TRUE	0.067	Annotated lncRNAs
ENSG00000186056.10	5	chr1	+	8324	spliced	30.3446	0.485342	TRUE	TRUE	0.001	Annotated lncRNAs
ENSG00000186235.12	4	chr2	-	7160	spliced	6.2786	0.158118	TRUE	FALSE	0.004	Annotated lncRNAs
ENSG00000186493.14	4	chr5	+	3267	spliced	1.5	0.104399	TRUE	FALSE	0	Annotated lncRNAs
ENSG00000186594.15	5	chr17	-	5728	spliced	819.045	18.2001	FALSE	TRUE	0.826	Annotated lncRNAs
ENSG00000186615.12	4	chr14	-	84103	spliced	31.8764	0.73002	FALSE	FALSE	0.009	Annotated lncRNAs
ENSG00000186960.14	4	chr14	+	58178	spliced	0.525664	0.033876	TRUE	FALSE	0.521	Annotated lncRNAs
ENSG00000187012.11	5	chr22	+	3159	spliced	0	0	FALSE	FALSE	0	Annotated lncRNAs
ENSG00000187013.4	1	chr17	+	1530	unspliced	2.21429	0.046402	TRUE	FALSE	0.009	Annotated lncRNAs
ENSG00000187185.4	4	chr16	+	18761	spliced	0.1	0.00384771	FALSE	FALSE	0.883	Annotated lncRNAs
ENSG00000187229.3	3	chr8	+	13501	spliced	0.278571	0.00563006	FALSE	FALSE	0.199	Annotated lncRNAs
ENSG00000187600.14	4	chr2	+	12644	spliced	0.0214286	0.00315869	TRUE	FALSE	0.097	Annotated lncRNAs
ENSG00000187621.15	9	chr14	+	29336	spliced	21.6477	0.354379	FALSE	FALSE	0.31	Annotated lncRNAs
ENSG00000187904.3	2	chr4	+	3618	spliced	3.87959	0.491796	FALSE	FALSE	0	Annotated lncRNAs
ENSG00000187951.11	5	chr15	+	114277	spliced	41.2968	0.530743	FALSE	FALSE	0.026	Annotated lncRNAs
ENSG00000187979.4	9	chr22	-	27878	spliced	0.0346929	0.000327829	FALSE	FALSE	NA	Annotated lncRNAs
ENSG00000188004.11	7	chr1	-	20592	spliced	16.5675	0.339322	TRUE	TRUE	0.505	Annotated lncRNAs
ENSG00000188185.13	12	chr7	+	59663	spliced	108.811	2.25791	TRUE	TRUE	0.127	Annotated lncRNAs
ENSG00000188242.4	2	chr5	-	6975	spliced	951.553	21.4783	TRUE	TRUE	0.046	Annotated lncRNAs
ENSG00000188280.11	8	chr22	+	15568	spliced	0.0357143	0.0007579	FALSE	FALSE	NA	Annotated lncRNAs
ENSG00000188365.3	2	chr7	+	3277	spliced	1.62341	0.0822889	FALSE	FALSE	0.714	Annotated lncRNAs
ENSG00000188511.13	5	chr22	-	243019	spliced	40.8889	1.13471	TRUE	TRUE	0	Annotated lncRNAs
ENSG00000188525.4	3	chr2	-	4274	spliced	0.1	0.00139574	TRUE	FALSE	0.072	Annotated lncRNAs
ENSG00000188660.4	4	chr21	+	7302	spliced	3.48944	0.0332057	TRUE	FALSE	0.003	Annotated lncRNAs
ENSG00000188693.8	5	chr7	+	46122	spliced	2.56878	0.0626945	TRUE	FALSE	0.217	Annotated lncRNAs
ENSG00000188825.15	7	chr17	-	50486	spliced	63.1163	1.20382	TRUE	FALSE	0.008	Annotated lncRNAs
ENSG00000189196.4	4	chr3	-	9003	spliced	0.795036	0.0140687	FALSE	FALSE	0.017	Annotated lncRNAs
ENSG00000189223.15	6	chr2	+	65161	spliced	924.313	11.34	FALSE	FALSE	0	Annotated lncRNAs
ENSG00000189229.12	9	chr3	+	246291	spliced	18.0243	0.831099	FALSE	FALSE	0.188	Annotated lncRNAs
ENSG00000189238.6	5	chr12	+	25616	spliced	0.415471	0.0141338	FALSE	FALSE	0	Annotated lncRNAs
ENSG00000189275.5	8	chr10	-	17805	spliced	0.0142857	0.000241407	FALSE	FALSE	0.024	Annotated lncRNAs
ENSG00000189295.13	9	chr22	-	21475	spliced	0.0736286	0.00672454	FALSE	FALSE	0.942	Annotated lncRNAs
ENSG00000189316.3	3	chr7	-	1574	spliced	3.75457	0.125199	FALSE	FALSE	0.138	Annotated lncRNAs
ENSG00000189419.8	2	chr15	-	6679	spliced	10.236	0.105509	TRUE	FALSE	0	Annotated lncRNAs
ENSG00000196096.3	3	chr2	-	7654	spliced	1.90851	0.0597067	TRUE	FALSE	0.243	Annotated lncRNAs
ENSG00000196166.5	4	chr8	-	50106	spliced	0.4035	0.00976173	FALSE	FALSE	0	Annotated lncRNAs
ENSG00000196167.10	2	chr11	-	14712	spliced	246.028	2.11628	TRUE	TRUE	0.102	Annotated lncRNAs
ENSG00000196204.12	7	chr7	+	66688	spliced	206.684	7.03743	TRUE	TRUE	0.281	Annotated lncRNAs
ENSG00000196243.5	5	chr12	+	30647	spliced	0.0429357	0.00151754	FALSE	FALSE	0.154	Annotated lncRNAs
ENSG00000196273.8	5	chr14	+	18820	spliced	0.364286	0.0166899	TRUE	FALSE	0.006	Annotated lncRNAs
ENSG00000196295.13	9	chr7	-	78978	spliced	976.953	23.9117	FALSE	FALSE	0	Annotated lncRNAs
ENSG00000196366.3	1	chr9	+	2573	unspliced	7.47866	0.0970119	FALSE	TRUE	0.012	Annotated lncRNAs
ENSG00000196566.2	4	chr10	-	49841	spliced	1.40946	0.0905168	FALSE	FALSE	0.163	Annotated lncRNAs
ENSG00000196634.3	3	chr6	+	22068	spliced	0.307143	0.0380435	FALSE	FALSE	0.151	Annotated lncRNAs
ENSG00000196668.4	3	chr12	+	3097	spliced	8.37796	0.402786	TRUE	TRUE	0.191	Annotated lncRNAs
ENSG00000196696.13	26	chr16	-	89652	spliced	969.131	15.5267	TRUE	TRUE	0.27	Annotated lncRNAs
ENSG00000196741.5	1	chrX	+	1253	unspliced	27.643	1.49239	FALSE	FALSE	0.192	Annotated lncRNAs
ENSG00000196756.14	9	chr20	-	15772	spliced	315.654	8.7315	TRUE	TRUE	0.099	Annotated lncRNAs
ENSG00000196758.3	2	chr2	+	7794	spliced	0.0642857	0.000599943	FALSE	FALSE	0.007	Annotated lncRNAs
ENSG00000196810.5	3	chr4	+	38992	spliced	183.086	2.29774	TRUE	TRUE	0.011	Annotated lncRNAs
ENSG00000196893.3	2	chr17	-	2525	spliced	0.0571429	0.000977357	FALSE	FALSE	0	Annotated lncRNAs
ENSG00000196951.12	6	chr4	-	89683	spliced	14.4909	0.768908	TRUE	TRUE	0.306	Annotated lncRNAs
ENSG00000196979.1	2	chr9	-	3610	spliced	0.364314	0.0047469	FALSE	FALSE	0	Annotated lncRNAs
ENSG00000197085.11	6	chr7	-	525071	spliced	0.564293	0.0340543	FALSE	FALSE	0.058	Annotated lncRNAs
ENSG00000197099.8	8	chr3	-	193511	spliced	4.74514	0.557341	FALSE	FALSE	0.061	Annotated lncRNAs
ENSG00000197176.7	4	chr14	-	54012	spliced	0.0142857	0.000640429	TRUE	FALSE	0.025	Annotated lncRNAs
ENSG00000197180.3	2	chrX	-	4135	spliced	19.9222	1.34875	TRUE	TRUE	0.237	Annotated lncRNAs
ENSG00000197182.15	6	chr22	+	60060	spliced	183.254	3.75323	TRUE	TRUE	0.879	Annotated lncRNAs
ENSG00000197210.7	6	chr22	-	9845	spliced	0.485664	0.00283806	FALSE	FALSE	0.039	Annotated lncRNAs
ENSG00000197251.4	2	chr6	-	7235	spliced	3.35	0.0878621	TRUE	FALSE	0.009	Annotated lncRNAs
ENSG00000197291.9	5	chr17	-	7344	spliced	12.5477	0.207981	TRUE	FALSE	0.331	Annotated lncRNAs
ENSG00000197301.7	3	chr12	-	30828	spliced	1.58144	0.039297	FALSE	FALSE	0.84	Annotated lncRNAs
ENSG00000197308.9	3	chr10	-	3035	spliced	0.214286	0.00944479	TRUE	FALSE	0.373	Annotated lncRNAs
ENSG00000197322.4	3	chr17	-	5247	spliced	0.0571429	0.0008366	FALSE	FALSE	0.745	Annotated lncRNAs
ENSG00000197332.9	10	chr19	+	46816	spliced	12.5457	0.258345	TRUE	TRUE	0.009	Annotated lncRNAs
ENSG00000197462.3	5	chr7	+	15962	spliced	0.592264	0.0289956	TRUE	FALSE	0.289	Annotated lncRNAs
ENSG00000197503.4	4	chr12	-	17205	spliced	0.200264	0.00521196	TRUE	FALSE	0.782	Annotated lncRNAs
ENSG00000197536.11	5	chr5	+	78067	spliced	369.116	9.05063	TRUE	TRUE	0.006	Annotated lncRNAs
ENSG00000197568.15	5	chr1	+	30554	spliced	33.5633	1.84549	TRUE	TRUE	0.433	Annotated lncRNAs
ENSG00000197585.10	5	chr2	-	442571	spliced	0.51735	0.065601	FALSE	FALSE	0.239	Annotated lncRNAs
ENSG00000197595.4	3	chr13	+	37454	spliced	0.0142857	0.000110921	FALSE	FALSE	0.451	Annotated lncRNAs
ENSG00000197644.2	2	chr2	+	7603	spliced	0.189079	0.0820671	FALSE	FALSE	0	Annotated lncRNAs
ENSG00000197665.7	3	chr17	-	3385	spliced	5.31721	0.168492	FALSE	FALSE	0.03	Annotated lncRNAs
ENSG00000197670.6	6	chr20	+	23094	spliced	1.25033	0.015822	FALSE	FALSE	0.017	Annotated lncRNAs
ENSG00000197734.10	3	chr14	+	8909	spliced	0.467993	0.0432542	TRUE	FALSE	0.001	Annotated lncRNAs
ENSG00000197813.6	3	chr19	-	8779	spliced	5.31849	0.340497	TRUE	TRUE	0.27	Annotated lncRNAs
ENSG00000197815.4	1	chr17	+	1815	unspliced	1.28321	0.0277547	FALSE	FALSE	0.018	Annotated lncRNAs
ENSG00000197880.10	7	chr1	+	59074	spliced	2.90454	0.154114	FALSE	FALSE	0.89	Annotated lncRNAs
ENSG00000197934.8	4	chr21	+	175618	spliced	0.250214	0.00293982	FALSE	FALSE	0.291	Annotated lncRNAs
ENSG00000197989.15	6	chr1	-	4595	spliced	338.084	12.194	FALSE	FALSE	0.024	Annotated lncRNAs
ENSG00000198054.12	4	chr21	+	35061	spliced	0	0	TRUE	FALSE	0	Annotated lncRNAs
ENSG00000198106.8	11	chr16	+	80891	spliced	51.1365	0.311624	FALSE	FALSE	0.002	Annotated lncRNAs
ENSG00000198221.11	4	chr6	-	4731	spliced	23.4021	0.559315	TRUE	TRUE	0.082	Annotated lncRNAs
ENSG00000198358.4	6	chr1	+	17458	spliced	1.29534	0.0234592	FALSE	FALSE	0.126	Annotated lncRNAs
ENSG00000198454.2	4	chr9	+	2748	spliced	0.0285714	0.000518943	TRUE	FALSE	0.002	Annotated lncRNAs
ENSG00000198468.10	2	chr1	-	6034	spliced	36.9984	1.2882	TRUE	TRUE	0.035	Annotated lncRNAs
ENSG00000198491.3	5	chr3	-	10540	spliced	0.0714286	0.00102691	FALSE	FALSE	0.179	Annotated lncRNAs
ENSG00000198496.12	8	chr17	+	28121	spliced	137.955	4.31134	TRUE	TRUE	0.149	Annotated lncRNAs
ENSG00000198590.12	7	chr3	+	59125	spliced	84.0255	1.43313	TRUE	FALSE	0.14	Annotated lncRNAs
ENSG00000198671.3	3	chr12	+	36657	spliced	0.63685	0.0266963	FALSE	FALSE	0.442	Annotated lncRNAs
ENSG00000198685.4	3	chr3	-	4087	spliced	0.707143	0.0112671	FALSE	FALSE	0.405	Annotated lncRNAs
ENSG00000198711.5	1	chr1	+	2624	unspliced	1.78577	0.0259872	FALSE	FALSE	0.021	Annotated lncRNAs
ENSG00000203258.3	2	chr11	-	1740	spliced	0.0428571	0.00622948	FALSE	FALSE	0.01	Annotated lncRNAs
ENSG00000203266.3	3	chr20	+	12106	spliced	0.369979	0.0140332	FALSE	FALSE	0	Annotated lncRNAs
ENSG00000203279.5	3	chr9	-	38284	spliced	2.30795	0.131791	TRUE	TRUE	0.001	Annotated lncRNAs
ENSG00000203280.4	5	chr22	-	10260	spliced	1.86061	0.0766035	TRUE	FALSE	0.03	Annotated lncRNAs
ENSG00000203288.5	2	chr1	+	3600	spliced	10.3612	0.516002	TRUE	TRUE	0.323	Annotated lncRNAs
ENSG00000203307.2	3	chr1	+	6301	spliced	2.42072	0.213343	FALSE	FALSE	0.398	Annotated lncRNAs
ENSG00000203321.2	5	chr9	+	43326	spliced	0.670271	0.0450334	FALSE	FALSE	0.479	Annotated lncRNAs
ENSG00000203325.3	3	chr1	-	21184	spliced	0.606364	0.0496676	TRUE	FALSE	0.402	Annotated lncRNAs
ENSG00000203327.2	2	chr2	-	1740	spliced	4.22143	0.477652	FALSE	FALSE	0	Annotated lncRNAs
ENSG00000203334.5	1	chr11	+	2080	unspliced	0.328571	0.00915828	FALSE	FALSE	0.007	Annotated lncRNAs
ENSG00000203335.5	5	chr7	-	8040	spliced	0.100093	0.00277811	FALSE	FALSE	0.136	Annotated lncRNAs
ENSG00000203356.2	2	chr1	-	40002	spliced	1.97996	0.0387659	FALSE	FALSE	0.052	Annotated lncRNAs
ENSG00000203362.2	2	chr6	-	3133	spliced	0.143007	0.00632055	FALSE	FALSE	0.03	Annotated lncRNAs
ENSG00000203364.2	3	chr9	+	1517	spliced	0.0428571	0.00623323	TRUE	FALSE	0.002	Annotated lncRNAs
ENSG00000203392.3	1	chr15	+	2205	unspliced	8.66121	0.166851	FALSE	FALSE	0	Annotated lncRNAs
ENSG00000203395.2	2	chr2	-	4371	spliced	0.228586	0.00875507	FALSE	FALSE	0.066	Annotated lncRNAs
ENSG00000203402.2	2	chrX	+	870	spliced	0.656879	0.0971977	FALSE	FALSE	0.139	Annotated lncRNAs
ENSG00000203434.2	3	chr10	-	13841	spliced	0.15005	0.0180067	TRUE	FALSE	0	Annotated lncRNAs
ENSG00000203441.2	2	chr13	-	1326	spliced	4.47032	0.23739	FALSE	TRUE	0.001	Annotated lncRNAs
ENSG00000203446.2	2	chr7	-	8802	spliced	2.69701	0.0806505	TRUE	FALSE	0.02	Annotated lncRNAs
ENSG00000203469.2	2	chr1	+	784	spliced	0.535714	0.0764124	FALSE	FALSE	0.279	Annotated lncRNAs
ENSG00000203472.3	2	chr16	+	19512	spliced	0.257143	0.0210833	FALSE	FALSE	0.069	Annotated lncRNAs
ENSG00000203496.9	3	chr10	+	12996	spliced	0.0846	0.00471149	FALSE	FALSE	0.033	Annotated lncRNAs
ENSG00000203497.3	2	chr10	-	2513	spliced	44.7789	2.56147	TRUE	TRUE	0.156	Annotated lncRNAs
ENSG00000203498.3	3	chr6	+	2537	spliced	0.0895143	0.00667992	FALSE	FALSE	0	Annotated lncRNAs
ENSG00000203506.5	5	chr3	-	116559	spliced	1.01409	0.109203	TRUE	FALSE	0	Annotated lncRNAs
ENSG00000203520.3	2	chr11	+	5364	spliced	0.201379	0.020011	FALSE	FALSE	0.034	Annotated lncRNAs
ENSG00000203527.2	2	chr22	+	7876	spliced	0.392857	0.00820365	TRUE	FALSE	0.001	Annotated lncRNAs
ENSG00000203565.3	4	chr10	+	25114	spliced	0.681079	0.0198715	FALSE	FALSE	0.028	Annotated lncRNAs
ENSG00000203585.4	5	chr12	+	147667	spliced	10.546	0.42277	FALSE	FALSE	0.002	Annotated lncRNAs
ENSG00000203588.3	2	chrX	-	1365	spliced	0.157143	0.0208901	FALSE	FALSE	0.089	Annotated lncRNAs
ENSG00000203593.3	2	chr12	+	6727	spliced	0.449536	0.030985	TRUE	FALSE	0.203	Annotated lncRNAs
ENSG00000203601.3	5	chr1	-	183101	spliced	3.08401	0.14537	FALSE	FALSE	0.01	Annotated lncRNAs
ENSG00000203605.3	3	chr1	+	23904	spliced	0.618114	0.0328884	FALSE	FALSE	0.122	Annotated lncRNAs
ENSG00000203620.2	2	chr1	-	13550	spliced	13.8568	0.227112	FALSE	FALSE	0.126	Annotated lncRNAs
ENSG00000203635.2	2	chr2	-	4910	spliced	1.48921	0.0348795	TRUE	FALSE	0	Annotated lncRNAs
ENSG00000203643.3	2	chr2	-	2604	spliced	0.254079	0.00776717	FALSE	FALSE	0.179	Annotated lncRNAs
ENSG00000203644.3	1	chr3	-	910	unspliced	82.9016	6.54152	FALSE	FALSE	0.2	Annotated lncRNAs
ENSG00000203645.2	2	chr3	+	28977	spliced	26.7525	0.61269	FALSE	FALSE	0.047	Annotated lncRNAs
ENSG00000203650.9	11	chrX	+	80131	spliced	5.54866	0.139404	FALSE	FALSE	0.067	Annotated lncRNAs
ENSG00000203684.5	2	chr1	-	1427	spliced	2.32143	0.241883	TRUE	FALSE	0	Annotated lncRNAs
ENSG00000203688.6	6	chr6	-	16665	spliced	11.0865	0.182978	TRUE	FALSE	0	Annotated lncRNAs
ENSG00000203706.8	2	chr1	-	2592	spliced	17.2611	1.75033	TRUE	TRUE	0.655	Annotated lncRNAs
ENSG00000203709.12	8	chr1	-	77598	spliced	727.856	2.84047	FALSE	FALSE	0	Annotated lncRNAs
ENSG00000203711.15	5	chr6	+	49258	spliced	6.78597	0.326641	TRUE	TRUE	0.366	Annotated lncRNAs
ENSG00000203721.8	6	chr1	-	147287	spliced	3.51435	0.137125	FALSE	FALSE	0.741	Annotated lncRNAs
ENSG00000203729.8	4	chr1	+	7195	spliced	0.671429	0.0526124	FALSE	FALSE	0	Annotated lncRNAs
ENSG00000203739.5	4	chr1	-	71615	spliced	105.098	4.7275	FALSE	FALSE	0.095	Annotated lncRNAs
ENSG00000203801.8	5	chr6	+	18289	spliced	4.21958	0.183279	FALSE	FALSE	0.032	Annotated lncRNAs
ENSG00000203804.5	1	chr1	-	1914	unspliced	46.2453	0.830381	TRUE	TRUE	0.33	Annotated lncRNAs
ENSG00000203808.13	6	chr6	+	63252	spliced	5.79314	0.189559	FALSE	FALSE	0.003	Annotated lncRNAs
ENSG00000203809.7	5	chr6	-	76984	spliced	1.80311	0.0390311	TRUE	FALSE	0.006	Annotated lncRNAs
ENSG00000203864.3	4	chr1	+	12492	spliced	0	0	FALSE	FALSE	0.369	Annotated lncRNAs
ENSG00000203865.12	4	chr1	-	42865	spliced	130.015	3.43934	FALSE	FALSE	0.008	Annotated lncRNAs
ENSG00000203875.13	9	chr6	-	28442	spliced	853.438	81.9277	TRUE	TRUE	0.391	Annotated lncRNAs
ENSG00000203876.10	6	chr10	-	68278	spliced	26.6738	0.513697	TRUE	FALSE	0.327	Annotated lncRNAs
ENSG00000203897.4	3	chr1	+	1308	spliced	0.0857143	0.0130735	TRUE	FALSE	0.239	Annotated lncRNAs
ENSG00000203900.2	5	chr20	+	11190	spliced	0.0928571	0.000598821	FALSE	FALSE	0.36	Annotated lncRNAs
ENSG00000203930.13	7	chrX	+	83654	spliced	434.688	14.0781	TRUE	FALSE	0.683	Annotated lncRNAs
ENSG00000203971.2	3	chr20	-	3051	spliced	0.0214286	0.000298143	FALSE	FALSE	0.042	Annotated lncRNAs
ENSG00000203987.3	4	chr9	-	24646	spliced	0.0357143	0.000967771	FALSE	FALSE	0.002	Annotated lncRNAs
ENSG00000203993.7	3	chr9	-	3581	spliced	140.921	2.51958	TRUE	TRUE	0.577	Annotated lncRNAs
ENSG00000203999.9	7	chr20	+	22780	spliced	4.81976	0.103826	TRUE	FALSE	0.695	Annotated lncRNAs
ENSG00000204011.5	2	chr9	-	3689	spliced	0	0	FALSE	FALSE	0	Annotated lncRNAs
ENSG00000204044.6	3	chr20	-	8574	spliced	0.864364	0.0184675	FALSE	FALSE	0.155	Annotated lncRNAs
ENSG00000204049.1	2	chr10	+	2736	spliced	0.257143	0.00460902	FALSE	FALSE	0.004	Annotated lncRNAs
ENSG00000204054.14	6	chr9	+	36742	spliced	314.283	5.37725	FALSE	FALSE	0	Annotated lncRNAs
ENSG00000204055.5	6	chr9	+	85775	spliced	2.57385	0.0842075	FALSE	FALSE	0.656	Annotated lncRNAs
ENSG00000204091.8	4	chr6	+	52816	spliced	0.0285714	0.000766564	FALSE	FALSE	0.011	Annotated lncRNAs
ENSG00000204092.2	2	chr6	-	1808	spliced	0.15	0.0145645	FALSE	FALSE	0	Annotated lncRNAs
ENSG00000204110.7	4	chr6	+	28919	spliced	2.53571	0.121212	TRUE	FALSE	0.181	Annotated lncRNAs
ENSG00000204117.2	4	chr20	+	6346	spliced	0.480014	0.00853014	FALSE	FALSE	0.006	Annotated lncRNAs
ENSG00000204148.3	3	chr9	-	37039	spliced	0.0142857	0.00117208	TRUE	FALSE	0.007	Annotated lncRNAs
ENSG00000204183.3	2	chr20	+	2422	spliced	0.0928571	0.00165584	FALSE	FALSE	0.032	Annotated lncRNAs
ENSG00000204241.9	5	chr11	+	35721	spliced	6.31955	0.148238	FALSE	FALSE	0.067	Annotated lncRNAs
ENSG00000204250.3	5	chr9	+	137879	spliced	0	0	FALSE	FALSE	0	Annotated lncRNAs
ENSG00000204261.9	3	chr6	+	2423	spliced	286.887	7.6326	TRUE	FALSE	0.505	Annotated lncRNAs
ENSG00000204277.1	7	chr17	-	17144	spliced	6.56242	0.0705469	TRUE	TRUE	0.011	Annotated lncRNAs
ENSG00000204283.4	3	chr17	-	6790	spliced	0.35	0.00552432	FALSE	FALSE	0.112	Annotated lncRNAs
ENSG00000204362.6	4	chr1	+	7835	spliced	0.0571429	0.000311021	TRUE	FALSE	0.025	Annotated lncRNAs
ENSG00000204380.4	4	chr2	-	76666	spliced	0.775871	0.0200227	FALSE	FALSE	0.048	Annotated lncRNAs
ENSG00000204387.14	5	chr6	+	5159	spliced	476.046	33.8978	TRUE	FALSE	0	Annotated lncRNAs
ENSG00000204393.7	3	chr20	+	43902	spliced	0.0214286	0.000865243	FALSE	FALSE	0.054	Annotated lncRNAs
ENSG00000204398.5	4	chr13	+	84408	spliced	0.228571	0.00708145	FALSE	FALSE	0.007	Annotated lncRNAs
ENSG00000204446.4	2	chr9	+	10913	spliced	0.564286	0.00643131	FALSE	FALSE	0.061	Annotated lncRNAs
ENSG00000204460.3	5	chr2	-	31676	spliced	0.335714	0.00562819	TRUE	FALSE	0.005	Annotated lncRNAs
ENSG00000204464.7	2	chr1	-	6974	spliced	0.378571	0.073526	FALSE	FALSE	0.008	Annotated lncRNAs
ENSG00000204528.3	3	chr6	-	4165	spliced	31.3804	2.63283	FALSE	FALSE	0.048	Annotated lncRNAs
ENSG00000204581.3	3	chr2	-	18063	spliced	5.293	0.0963866	FALSE	FALSE	0	Annotated lncRNAs
ENSG00000204584.1	3	chr17	+	2928	spliced	17.5012	0.343583	FALSE	FALSE	0.527	Annotated lncRNAs
ENSG00000204588.5	4	chr2	+	9078	spliced	324.971	5.23394	TRUE	FALSE	0.86	Annotated lncRNAs
ENSG00000204603.7	5	chr12	+	67930	spliced	0.307143	0.00622601	FALSE	FALSE	0.004	Annotated lncRNAs
ENSG00000204620.3	2	chrX	-	6847	spliced	2.68381	0.215405	FALSE	FALSE	0.426	Annotated lncRNAs
ENSG00000204625.10	3	chr6	+	3299	spliced	1.23768	0.323404	FALSE	FALSE	0.027	Annotated lncRNAs
ENSG00000204661.9	6	chr5	-	3503	spliced	0.371964	0.00948523	FALSE	FALSE	0.129	Annotated lncRNAs
ENSG00000204666.3	3	chr19	+	16205	spliced	1.35064	0.035577	FALSE	FALSE	0.006	Annotated lncRNAs
ENSG00000204677.13	18	chr5	+	80182	spliced	17.3268	0.277804	FALSE	FALSE	0.023	Annotated lncRNAs
ENSG00000204682.8	2	chr10	-	4603	spliced	5.03579	0.0510916	TRUE	FALSE	0.61	Annotated lncRNAs
ENSG00000204684.4	7	chr20	-	100342	spliced	0.0428571	0.000905643	FALSE	FALSE	0	Annotated lncRNAs
ENSG00000204685.8	4	chr2	+	34965	spliced	73.5819	1.12891	TRUE	TRUE	0.91	Annotated lncRNAs
ENSG00000204706.14	9	chr9	-	141968	spliced	28.9709	1.28812	FALSE	FALSE	0.004	Annotated lncRNAs
ENSG00000204709.4	2	chr6	+	661	spliced	0.93575	0.121603	FALSE	FALSE	0	Annotated lncRNAs
ENSG00000204754.3	3	chr5	-	76432	spliced	0.0357143	0.000985479	FALSE	FALSE	0	Annotated lncRNAs
ENSG00000204758.8	5	chr5	-	4607	spliced	2.41466	0.0827972	FALSE	FALSE	0.06	Annotated lncRNAs
ENSG00000204792.2	4	chr2	+	20271	spliced	5.98624	0.263067	TRUE	FALSE	0.095	Annotated lncRNAs
ENSG00000204802.3	3	chr9	-	2709	spliced	54.8423	1.41313	FALSE	FALSE	0.136	Annotated lncRNAs
ENSG00000204814.5	3	chr9	+	2958	spliced	0.591314	0.0446057	FALSE	FALSE	0.235	Annotated lncRNAs
ENSG00000204832.10	7	chr10	+	58840	spliced	0.538543	0.0198233	TRUE	FALSE	0.035	Annotated lncRNAs
ENSG00000204850.4	1	chr19	+	1995	unspliced	3.23119	0.0577111	FALSE	FALSE	0.066	Annotated lncRNAs
ENSG00000204860.5	2	chr9	+	4517	spliced	32.0633	0.681212	FALSE	TRUE	0	Annotated lncRNAs
ENSG00000204876.5	2	chr7	+	16362	spliced	205.78	2.48096	FALSE	FALSE	0.111	Annotated lncRNAs
ENSG00000204904.7	4	chrX	-	12287	spliced	0.4714	0.0537608	FALSE	FALSE	0.096	Annotated lncRNAs
ENSG00000204929.13	10	chr2	+	763663	spliced	4.53537	0.115628	TRUE	FALSE	0.702	Annotated lncRNAs
ENSG00000204934.10	4	chr7	-	12914	spliced	13.8	0.174652	FALSE	FALSE	0.051	Annotated lncRNAs
ENSG00000204949.10	3	chr8	-	9093	spliced	0.15	0.00912617	FALSE	FALSE	0.001	Annotated lncRNAs
ENSG00000204960.7	6	chr7	-	10950	spliced	0.164786	0.00229375	FALSE	FALSE	NA	Annotated lncRNAs
ENSG00000204971.3	3	chr11	-	45920	spliced	0.707143	0.0784558	FALSE	FALSE	0.006	Annotated lncRNAs
ENSG00000204990.3	2	chr7	-	2008	spliced	0.00714286	0.000378143	FALSE	FALSE	0.008	Annotated lncRNAs
ENSG00000205015.1	3	chr16	+	2765	spliced	0.0571429	0.00117348	FALSE	FALSE	0.032	Annotated lncRNAs
ENSG00000205018.2	2	chr16	+	11736	spliced	3.72149	0.0640486	FALSE	FALSE	0.019	Annotated lncRNAs
ENSG00000205037.2	2	chr16	-	12945	spliced	3.13606	0.0714538	FALSE	FALSE	0.097	Annotated lncRNAs
ENSG00000205041.1	2	chr19	-	1991	spliced	11.8213	0.371383	FALSE	FALSE	0.018	Annotated lncRNAs
ENSG00000205054.9	8	chr2	-	158582	spliced	0.628571	0.016707	FALSE	FALSE	0	Annotated lncRNAs
ENSG00000205056.9	2	chr12	+	25641	spliced	55.3327	0.501764	TRUE	FALSE	0.406	Annotated lncRNAs
ENSG00000205057.6	4	chr12	-	8055	spliced	0.522314	0.0289815	FALSE	FALSE	0.078	Annotated lncRNAs
ENSG00000205086.8	5	chr2	-	21439	spliced	1.93063	0.041865	FALSE	FALSE	0	Annotated lncRNAs
ENSG00000205106.5	2	chr11	+	1880	spliced	1.67143	0.0430247	TRUE	FALSE	0.142	Annotated lncRNAs
ENSG00000205174.4	2	chr7	-	613	spliced	0.00714286	0.00183961	FALSE	FALSE	0.034	Annotated lncRNAs
ENSG00000205181.8	6	chr20	-	43974	spliced	189.102	1.31782	TRUE	FALSE	0.037	Annotated lncRNAs
ENSG00000205231.1	2	chr1	-	6500	spliced	0.728571	0.00674012	FALSE	FALSE	0.169	Annotated lncRNAs
ENSG00000205293.5	4	chr8	+	128627	spliced	0.0928571	0.00197619	FALSE	FALSE	0.004	Annotated lncRNAs
ENSG00000205300.3	3	chr20	-	5014	spliced	0.0642857	0.00329369	FALSE	FALSE	0.041	Annotated lncRNAs
ENSG00000205325.4	3	chr17	-	13104	spliced	0.171429	0.00282294	FALSE	FALSE	0.043	Annotated lncRNAs
ENSG00000205334.3	3	chr2	-	10953	spliced	0.328571	0.0104254	TRUE	FALSE	0	Annotated lncRNAs
ENSG00000205396.11	9	chr19	+	12176	spliced	0.0571429	0.00198771	FALSE	FALSE	0.048	Annotated lncRNAs
ENSG00000205414.1	2	chr16	-	7609	spliced	1.21429	0.019276	TRUE	FALSE	0.803	Annotated lncRNAs
ENSG00000205424.2	3	chr21	-	10027	spliced	0.471429	0.00253071	FALSE	FALSE	0.242	Annotated lncRNAs
ENSG00000205444.4	2	chr6	+	1381	spliced	0.357143	0.0121862	TRUE	FALSE	0.061	Annotated lncRNAs
ENSG00000205452.5	6	chr16	-	11800	spliced	0.0965571	0.00174137	FALSE	FALSE	0.011	Annotated lncRNAs
ENSG00000205488.9	4	chr10	-	16211	spliced	3.15026	0.020361	TRUE	FALSE	0	Annotated lncRNAs
ENSG00000205500.8	6	chr2	-	29837	spliced	1.57955	0.0760274	FALSE	FALSE	0.382	Annotated lncRNAs
ENSG00000205537.2	4	chr12	+	18877	spliced	1.18861	0.0327758	FALSE	FALSE	0.059	Annotated lncRNAs
ENSG00000205549.10	4	chr9	-	207056	spliced	0.0428571	0.00825794	FALSE	FALSE	0.017	Annotated lncRNAs
ENSG00000205559.5	5	chr22	+	12609	spliced	31.0731	1.12269	TRUE	TRUE	0.001	Annotated lncRNAs
ENSG00000205562.4	3	chr14	-	13694	spliced	2.56449	0.048403	TRUE	FALSE	0.229	Annotated lncRNAs
ENSG00000205611.5	4	chr20	-	11051	spliced	20.3189	0.424602	FALSE	TRUE	0.282	Annotated lncRNAs
ENSG00000205622.12	8	chr21	-	143590	spliced	25.0861	0.966825	FALSE	FALSE	0.001	Annotated lncRNAs
ENSG00000205628.5	7	chr7	-	156445	spliced	2.77699	0.0742838	TRUE	TRUE	0.122	Annotated lncRNAs
ENSG00000205632.4	7	chr22	+	31617	spliced	0.0785714	0.00041425	FALSE	FALSE	0	Annotated lncRNAs
ENSG00000205634.7	6	chr22	-	19339	spliced	0.0571429	0.000490714	TRUE	FALSE	0	Annotated lncRNAs
ENSG00000205636.3	3	chr9	+	17640	spliced	0.0214286	0.0043955	FALSE	FALSE	0	Annotated lncRNAs
ENSG00000205653.2	2	chr6	+	3080	spliced	0.00714286	2.63571e-05	FALSE	FALSE	0.005	Annotated lncRNAs
ENSG00000205682.2	3	chr4	-	7976	spliced	4.84901	0.085825	FALSE	FALSE	0.189	Annotated lncRNAs
ENSG00000205696.5	3	chr10	+	30352	spliced	0.0571429	0.00380424	TRUE	FALSE	0.052	Annotated lncRNAs
ENSG00000205740.2	2	chr10	-	17196	spliced	23.4005	0.343208	TRUE	TRUE	0.163	Annotated lncRNAs
ENSG00000205745.2	2	chr7	+	6653	spliced	0	0	FALSE	FALSE	0.068	Annotated lncRNAs
ENSG00000205786.8	7	chr19	+	19875	spliced	1.25443	0.0282208	TRUE	FALSE	0.058	Annotated lncRNAs
ENSG00000205790.1	3	chr19	+	6667	spliced	1.03682	0.00860445	FALSE	FALSE	0.003	Annotated lncRNAs
ENSG00000205791.4	2	chr12	-	1665	spliced	8.28131	0.216472	TRUE	FALSE	0.413	Annotated lncRNAs
ENSG00000205830.1	2	chr4	-	10900	spliced	0.00714286	0.000114921	FALSE	FALSE	0.088	Annotated lncRNAs
ENSG00000205837.7	6	chr2	-	42135	spliced	3.54999	0.0839832	FALSE	FALSE	0	Annotated lncRNAs
ENSG00000205853.12	7	chr22	-	22221	spliced	11.8884	0.340278	FALSE	FALSE	0.152	Annotated lncRNAs
ENSG00000205861.13	4	chr13	+	8422	spliced	11.6173	0.616203	TRUE	TRUE	0	Annotated lncRNAs
ENSG00000205865.4	3	chr11	-	2361	spliced	0.00714286	0.0002672	TRUE	FALSE	0	Annotated lncRNAs
ENSG00000205866.4	4	chr11	+	2260	spliced	0.0285714	0.0006174	TRUE	FALSE	0.002	Annotated lncRNAs
ENSG00000205885.8	12	chr12	+	14473	spliced	159.742	2.10169	TRUE	TRUE	0.002	Annotated lncRNAs
ENSG00000205890.3	8	chr16	+	6653	spliced	2.88919	0.0294968	FALSE	FALSE	0.079	Annotated lncRNAs
ENSG00000205913.7	6	chr16	-	15525	spliced	22.0195	0.478654	FALSE	TRUE	0.804	Annotated lncRNAs
ENSG00000205930.10	8	chr21	+	183338	spliced	55.5867	0.94612	TRUE	TRUE	0.347	Annotated lncRNAs
ENSG00000205959.4	4	chr4	+	34490	spliced	6.69633	0.174063	FALSE	FALSE	0.056	Annotated lncRNAs
ENSG00000205971.3	2	chr7	-	1548	spliced	0	0	FALSE	FALSE	0.427	Annotated lncRNAs
ENSG00000206028.1	3	chr22	-	4962	spliced	1.61434	0.0187199	FALSE	FALSE	0.008	Annotated lncRNAs
ENSG00000206062.4	2	chrX	+	1098	spliced	0.0928571	0.0051942	FALSE	FALSE	0.343	Annotated lncRNAs
ENSG00000206129.4	9	chr18	-	187650	spliced	0.516493	0.0308216	FALSE	FALSE	0.044	Annotated lncRNAs
ENSG00000206142.9	12	chr22	-	24053	spliced	2.86027	0.022742	FALSE	FALSE	0	Annotated lncRNAs
ENSG00000206187.4	5	chr15	+	151005	spliced	0.121429	0.00206631	FALSE	FALSE	0	Annotated lncRNAs
ENSG00000206195.11	8	chr22	+	45026	spliced	11.7241	0.278681	FALSE	FALSE	0.102	Annotated lncRNAs
ENSG00000206249.3	3	chr20	-	38206	spliced	0.492857	0.0241129	FALSE	FALSE	0.005	Annotated lncRNAs
ENSG00000206337.12	4	chr6	+	15767	spliced	1498.17	20.2323	TRUE	FALSE	0.114	Annotated lncRNAs
ENSG00000206344.8	2	chr6	+	6209	spliced	64.9083	2.6105	FALSE	FALSE	0	Annotated lncRNAs
ENSG00000206417.8	5	chr3	+	10834	spliced	27.1696	0.926988	TRUE	TRUE	0.461	Annotated lncRNAs
ENSG00000206552.4	2	chr3	-	2534	spliced	0.0214286	0.000320907	FALSE	FALSE	0.011	Annotated lncRNAs
ENSG00000206567.10	5	chr3	-	7162	spliced	17.3793	0.484443	TRUE	TRUE	0.039	Annotated lncRNAs
ENSG00000206573.10	6	chr3	-	48891	spliced	506.481	12.8046	TRUE	FALSE	0.552	Annotated lncRNAs
ENSG00000207751.3	7	chr22	+	17968	spliced	2.29301	0.078949	TRUE	FALSE	0.46	Annotated lncRNAs
ENSG00000207955.5	1	chr9	-	1504	unspliced	0.1	0.0021967	TRUE	FALSE	0.782	Annotated lncRNAs
ENSG00000211683.3	6	chr22	-	8324	spliced	3.45447	0.131133	FALSE	FALSE	0.034	Annotated lncRNAs
ENSG00000212663.2	2	chrX	-	8755	spliced	0.854671	0.104935	FALSE	FALSE	0.039	Annotated lncRNAs
ENSG00000212694.8	7	chr12	-	8640	spliced	195.763	7.83146	TRUE	FALSE	0.883	Annotated lncRNAs
ENSG00000212719.14	7	chr17	-	146255	spliced	86.9581	0.785768	TRUE	TRUE	0	Annotated lncRNAs
ENSG00000212743.2	1	chr10	+	2447	unspliced	7.85016	0.135044	FALSE	FALSE	0.04	Annotated lncRNAs
ENSG00000212766.9	5	chr15	+	22895	spliced	0.721429	0.040858	TRUE	FALSE	0.001	Annotated lncRNAs
ENSG00000212856.6	11	chrY	-	55848	spliced	19.6648	0.243889	FALSE	FALSE	0.032	Annotated lncRNAs
ENSG00000212930.3	1	chr5	+	549	unspliced	0.0142857	0.00120685	FALSE	FALSE	0.007	Annotated lncRNAs
ENSG00000212939.2	2	chr22	+	7793	spliced	0.983343	0.00657536	FALSE	FALSE	0.014	Annotated lncRNAs
ENSG00000212978.6	3	chr2	-	3378	spliced	26.7135	0.647923	TRUE	TRUE	0	Annotated lncRNAs
ENSG00000213057.5	3	chr1	+	6138	spliced	68.9558	1.60145	TRUE	TRUE	0.197	Annotated lncRNAs
ENSG00000213062.5	1	chr1	+	14107	unspliced	62.8061	0.215203	TRUE	TRUE	0.122	Annotated lncRNAs
ENSG00000213121.2	3	chr6	+	116169	spliced	24.6075	0.936663	FALSE	FALSE	0.298	Annotated lncRNAs
ENSG00000213279.2	2	chr22	-	3163	spliced	7.34956	0.118897	FALSE	FALSE	0	Annotated lncRNAs
ENSG00000213373.7	6	chr17	-	24035	spliced	0.870229	0.0250522	TRUE	FALSE	0.068	Annotated lncRNAs
ENSG00000213468.7	13	chrX	-	142084	spliced	10.2735	0.220957	TRUE	TRUE	0	Annotated lncRNAs
ENSG00000213599.10	11	chr16	+	10419	spliced	159.35	1.93394	FALSE	FALSE	0.025	Annotated lncRNAs
ENSG00000213600.3	1	chr3	+	367	unspliced	3.14296	0.547311	FALSE	FALSE	0.192	Annotated lncRNAs
ENSG00000213742.7	10	chr20	+	64988	spliced	47.8412	0.943703	TRUE	TRUE	0.121	Annotated lncRNAs
ENSG00000213888.3	1	chr22	+	1943	unspliced	14.7574	0.262249	TRUE	FALSE	0.416	Annotated lncRNAs
ENSG00000213904.10	5	chr19	+	255242	spliced	19.7142	2.38734	TRUE	TRUE	0.184	Annotated lncRNAs
ENSG00000213963.6	9	chr2	-	109184	spliced	54.6644	1.6153	TRUE	TRUE	0.983	Annotated lncRNAs
ENSG00000213981.8	10	chr2	-	55001	spliced	1.10609	0.0227414	FALSE	FALSE	0.86	Annotated lncRNAs
ENSG00000213994.3	2	chr10	-	5082	spliced	0.0857143	0.0148836	FALSE	FALSE	0.097	Annotated lncRNAs
ENSG00000214039.9	3	chr12	-	12130	spliced	1.09297	0.0108241	TRUE	FALSE	0.216	Annotated lncRNAs
ENSG00000214043.8	12	chr12	+	33954	spliced	0.999993	0.0285872	FALSE	FALSE	0.081	Annotated lncRNAs
ENSG00000214049.8	5	chr19	+	8123	spliced	45.1948	1.4693	FALSE	FALSE	0	Annotated lncRNAs
ENSG00000214106.9	8	chr7	+	23729	spliced	221.204	2.69112	TRUE	TRUE	0.134	Annotated lncRNAs
ENSG00000214145.8	6	chr3	-	26681	spliced	2.3606	0.0501023	TRUE	FALSE	0.013	Annotated lncRNAs
ENSG00000214146.3	3	chr3	-	46389	spliced	4.37859	0.21823	FALSE	TRUE	0.022	Annotated lncRNAs
ENSG00000214184.3	3	chr2	-	26682	spliced	3.89686	0.381515	FALSE	TRUE	0.003	Annotated lncRNAs
ENSG00000214188.9	5	chr7	+	144908	spliced	15.7097	1.42832	FALSE	TRUE	0.001	Annotated lncRNAs
ENSG00000214248.2	1	chr19	-	4739	unspliced	14.6215	0.100145	TRUE	TRUE	0.017	Annotated lncRNAs
ENSG00000214293.10	4	chr7	-	38619	spliced	191.902	8.47309	TRUE	TRUE	0.155	Annotated lncRNAs
ENSG00000214353.8	6	chr16	+	18217	spliced	1.82236	0.0225514	TRUE	FALSE	0.3	Annotated lncRNAs
ENSG00000214381.6	4	chr3	+	38823	spliced	4.2647	0.0907262	FALSE	FALSE	0.051	Annotated lncRNAs
ENSG00000214401.5	2	chr17	+	4275	spliced	44.0631	4.75194	TRUE	FALSE	0.072	Annotated lncRNAs
ENSG00000214407.3	4	chr3	+	57068	spliced	0.167493	0.00232029	TRUE	FALSE	0.009	Annotated lncRNAs
ENSG00000214432.9	5	chr15	+	13993	spliced	1.78939	0.0747617	FALSE	FALSE	0.187	Annotated lncRNAs
ENSG00000214546.4	4	chr17	+	3158	spliced	0.457143	0.0260823	FALSE	FALSE	0	Annotated lncRNAs
ENSG00000214548.18	10	chr14	+	81622	spliced	476.224	4.82957	FALSE	FALSE	0.146	Annotated lncRNAs
ENSG00000214559.3	2	chr4	-	9943	spliced	0.55	0.102152	FALSE	FALSE	0.242	Annotated lncRNAs
ENSG00000214614.3	5	chr16	+	6289	spliced	0.00714286	0.00041735	FALSE	FALSE	0.472	Annotated lncRNAs
ENSG00000214650.3	3	chr12	+	3577	spliced	0.432886	0.0113451	TRUE	FALSE	0.291	Annotated lncRNAs
ENSG00000214691.9	5	chr2	+	33896	spliced	0.314286	0.00807898	FALSE	FALSE	0.1	Annotated lncRNAs
ENSG00000214708.4	2	chr17	-	1910	spliced	5.51715	0.153258	TRUE	FALSE	0.507	Annotated lncRNAs
ENSG00000214719.13	9	chr17	+	96326	spliced	88.1513	2.95785	TRUE	FALSE	0.132	Annotated lncRNAs
ENSG00000214770.3	3	chr14	-	9209	spliced	7.98011	0.197226	TRUE	TRUE	0	Annotated lncRNAs
ENSG00000214772.2	5	chr12	+	92309	spliced	0.550479	0.0344575	TRUE	FALSE	0.03	Annotated lncRNAs
ENSG00000214773.1	2	chr3	-	2963	spliced	8.42224	0.337772	FALSE	FALSE	0.092	Annotated lncRNAs
ENSG00000214783.9	16	chr7	-	78281	spliced	58.0556	0.799463	TRUE	TRUE	0.127	Annotated lncRNAs
ENSG00000214788.3	7	chr11	+	27268	spliced	0.186993	0.00943934	FALSE	FALSE	0.018	Annotated lncRNAs
ENSG00000214797.3	2	chr11	-	15158	spliced	13.414	0.235016	FALSE	FALSE	0.112	Annotated lncRNAs
ENSG00000214803.3	3	chr8	-	54728	spliced	1.43051	0.0397928	FALSE	FALSE	0.003	Annotated lncRNAs
ENSG00000214851.5	3	chr12	-	9482	spliced	3.17143	0.0595582	FALSE	TRUE	0	Annotated lncRNAs
ENSG00000214870.10	6	chr7	+	99003	spliced	15.1657	0.570324	TRUE	TRUE	0.104	Annotated lncRNAs
ENSG00000214894.7	2	chr6	-	32449	spliced	8.07191	0.19748	TRUE	FALSE	0	Annotated lncRNAs
ENSG00000214900.12	12	chr14	-	177532	spliced	91.4581	2.30688	TRUE	TRUE	0.369	Annotated lncRNAs
ENSG00000214915.3	2	chrX	+	695	spliced	0.0357143	0.00203096	FALSE	FALSE	0.029	Annotated lncRNAs
ENSG00000214919.3	1	chr3	-	1585	unspliced	3.81611	0.14742	FALSE	FALSE	0.003	Annotated lncRNAs
ENSG00000214922.9	6	chr6	-	22449	spliced	27.8804	0.728835	TRUE	FALSE	0.007	Annotated lncRNAs
ENSG00000214942.6	9	chr5	+	90220	spliced	0.579443	0.0184073	FALSE	FALSE	0	Annotated lncRNAs
ENSG00000214955.5	5	chr21	+	119980	spliced	0.576286	0.0406597	FALSE	FALSE	0	Annotated lncRNAs
ENSG00000214970.8	5	chr17	+	43997	spliced	0.0791929	0.00552949	FALSE	FALSE	0	Annotated lncRNAs
ENSG00000214999.3	2	chr17	+	2084	spliced	7.0001	0.129661	FALSE	FALSE	0.465	Annotated lncRNAs
ENSG00000215014.5	2	chr1	+	2974	spliced	8.13126	0.210308	FALSE	FALSE	0.026	Annotated lncRNAs
ENSG00000215022.8	5	chr6	-	30726	spliced	16.5457	0.541656	FALSE	FALSE	0.003	Annotated lncRNAs
ENSG00000215023.2	2	chr2	-	992	spliced	0.469164	0.0232937	FALSE	FALSE	0.455	Annotated lncRNAs
ENSG00000215039.8	7	chr12	-	12568	spliced	131.025	5.78992	TRUE	TRUE	0.026	Annotated lncRNAs
ENSG00000215067.11	5	chr17	-	137299	spliced	97.7284	4.44521	TRUE	TRUE	0.056	Annotated lncRNAs
ENSG00000215068.9	5	chr5	+	22698	spliced	92.307	2.18287	TRUE	TRUE	0	Annotated lncRNAs
ENSG00000215112.6	2	chr9	+	5852	spliced	0.0428571	0.00546167	FALSE	FALSE	0.215	Annotated lncRNAs
ENSG00000215117.6	4	chr8	+	7426	spliced	0.0714286	0.000868329	FALSE	FALSE	0	Annotated lncRNAs
ENSG00000215162.2	5	chrX	+	30368	spliced	1.16431	0.0204941	FALSE	FALSE	0.937	Annotated lncRNAs
ENSG00000215196.5	3	chr5	-	127752	spliced	4.38469	0.0816315	TRUE	FALSE	0.218	Annotated lncRNAs
ENSG00000215231.8	8	chr5	+	82526	spliced	0.135714	0.00744271	FALSE	FALSE	0.048	Annotated lncRNAs
ENSG00000215241.4	3	chr12	+	7150	spliced	16.2414	0.605616	FALSE	FALSE	0.475	Annotated lncRNAs
ENSG00000215244.4	7	chr10	+	82659	spliced	16.2701	0.426341	TRUE	FALSE	0.453	Annotated lncRNAs
ENSG00000215246.6	2	chr5	-	10163	spliced	8.95411	0.139977	TRUE	FALSE	0	Annotated lncRNAs
ENSG00000215256.5	4	chr14	-	114337	spliced	339.88	5.48014	FALSE	FALSE	0.395	Annotated lncRNAs
ENSG00000215304.3	13	chr15	-	36278	spliced	1.45881	0.0548104	FALSE	FALSE	0.023	Annotated lncRNAs
ENSG00000215374.6	7	chr8	-	56616	spliced	27.2878	0.372503	FALSE	FALSE	0.005	Annotated lncRNAs
ENSG00000215386.14	11	chr21	+	717172	spliced	31.0896	1.09021	TRUE	FALSE	0.029	Annotated lncRNAs
ENSG00000215403.1	4	chr22	+	2925	spliced	0.0642857	0.00306291	FALSE	FALSE	0	Annotated lncRNAs
ENSG00000215417.13	4	chr13	+	6760	spliced	82.5976	4.43111	TRUE	TRUE	0.418	Annotated lncRNAs
ENSG00000215424.10	4	chr21	+	30195	spliced	57.5614	0.955876	TRUE	TRUE	0.018	Annotated lncRNAs
ENSG00000215458.8	4	chr21	-	6810	spliced	30.0806	0.277075	TRUE	FALSE	0	Annotated lncRNAs
ENSG00000215481.9	6	chr22	+	17098	spliced	2.43419	0.0718811	FALSE	FALSE	0.305	Annotated lncRNAs
ENSG00000215483.12	11	chr13	-	456702	spliced	16.0544	0.661323	FALSE	FALSE	0.018	Annotated lncRNAs
ENSG00000215498.9	12	chr22	+	24399	spliced	0.223829	0.00462126	FALSE	FALSE	0.031	Annotated lncRNAs
ENSG00000215533.8	3	chr21	+	94726	spliced	2.70706	0.154147	TRUE	TRUE	0.121	Annotated lncRNAs
ENSG00000215560.2	2	chrY	-	2079	spliced	0.0285714	0.000673593	FALSE	FALSE	0	Annotated lncRNAs
ENSG00000215692.2	2	chr2	-	784	spliced	1.62894	0.120597	TRUE	TRUE	0.264	Annotated lncRNAs
ENSG00000215765.3	6	chr19	+	73790	spliced	0.107814	0.0020051	FALSE	FALSE	0.014	Annotated lncRNAs
ENSG00000215769.8	12	chr17	-	32045	spliced	265.491	4.10476	TRUE	TRUE	0.024	Annotated lncRNAs
ENSG00000215808.4	3	chr1	-	9519	spliced	3.18571	0.0694895	TRUE	FALSE	0.085	Annotated lncRNAs
ENSG00000215841.4	3	chr11	-	3373	spliced	1.42205	0.0943679	TRUE	FALSE	0.156	Annotated lncRNAs
ENSG00000215866.9	7	chr1	-	30474	spliced	4.78449	0.182457	FALSE	FALSE	0	Annotated lncRNAs
ENSG00000215881.3	2	chr13	+	46071	spliced	0	0	FALSE	FALSE	0.024	Annotated lncRNAs
ENSG00000216560.4	4	chr4	+	13843	spliced	15.8006	0.655621	TRUE	TRUE	0.029	Annotated lncRNAs
ENSG00000216863.10	8	chr6	-	276307	spliced	8.38585	0.162366	TRUE	FALSE	0.002	Annotated lncRNAs
ENSG00000216895.9	3	chr7	-	33975	spliced	66.2107	2.978	FALSE	FALSE	0.013	Annotated lncRNAs
ENSG00000217455.8	4	chr7	-	34421	spliced	0.2	0.0702172	FALSE	FALSE	0.122	Annotated lncRNAs
ENSG00000217576.7	22	chr13	-	123849	spliced	0.626136	0.0069408	FALSE	FALSE	0.081	Annotated lncRNAs
ENSG00000217702.3	2	chr2	+	11676	spliced	1.23491	0.108887	FALSE	FALSE	0.074	Annotated lncRNAs
ENSG00000217825.2	3	chr7	-	1893	spliced	0.0571429	0.00406747	TRUE	FALSE	0	Annotated lncRNAs
ENSG00000218018.4	3	chr20	-	16182	spliced	3.65321	0.0839778	FALSE	FALSE	0	Annotated lncRNAs
ENSG00000218109.6	3	chr11	+	3149	spliced	0.00714286	0.000505507	FALSE	FALSE	0.064	Annotated lncRNAs
ENSG00000218357.3	3	chr22	-	25813	spliced	5.72864	0.298115	TRUE	TRUE	0.001	Annotated lncRNAs
ENSG00000218416.4	3	chr2	-	7400	spliced	15.8285	0.41984	TRUE	TRUE	0.004	Annotated lncRNAs
ENSG00000218510.9	4	chr1	+	6666	spliced	126.468	4.81201	FALSE	FALSE	0	Annotated lncRNAs
ENSG00000218537.1	3	chr22	-	4505	spliced	45.0075	1.00201	FALSE	FALSE	0.01	Annotated lncRNAs
ENSG00000218672.1	2	chr7	+	14281	spliced	0.0428571	0.000757	TRUE	FALSE	0	Annotated lncRNAs
ENSG00000218839.5	3	chr9	-	2876	spliced	0.448071	0.0297014	FALSE	FALSE	0.004	Annotated lncRNAs
ENSG00000219159.4	3	chr2	+	4081	spliced	23.9648	0.237001	TRUE	TRUE	0.049	Annotated lncRNAs
ENSG00000219410.6	3	chr12	+	8810	spliced	2.15464	0.0483896	FALSE	FALSE	0.615	Annotated lncRNAs
ENSG00000219445.2	5	chr7	-	34713	spliced	0.0311643	0.000262521	FALSE	FALSE	0.257	Annotated lncRNAs
ENSG00000219665.8	4	chr19	+	58659	spliced	57.0428	2.63879	TRUE	TRUE	0.006	Annotated lncRNAs
ENSG00000220161.4	2	chr17	+	3222	spliced	3.90145	0.0774365	FALSE	FALSE	0	Annotated lncRNAs
ENSG00000220256.4	3	chr2	+	61905	spliced	0.37285	0.00367221	FALSE	FALSE	0	Annotated lncRNAs
ENSG00000220575.8	3	chr7	-	5417	spliced	0.0928571	0.00109347	FALSE	FALSE	0	Annotated lncRNAs
ENSG00000220702.1	2	chr22	+	734	spliced	0.0214286	0.00156404	FALSE	FALSE	0	Annotated lncRNAs
ENSG00000220891.1	3	chr22	+	7260	spliced	0.278579	0.00311142	FALSE	FALSE	0.004	Annotated lncRNAs
ENSG00000220908.2	2	chr6	-	827	spliced	1.1791	0.0923395	TRUE	TRUE	0.007	Annotated lncRNAs
ENSG00000220925.2	2	chrX	-	1073	spliced	0.188729	0.0228518	FALSE	FALSE	0.012	Annotated lncRNAs
ENSG00000221571.3	1	chr1	+	444	unspliced	2.14011	0.443952	FALSE	FALSE	0.002	Annotated lncRNAs
ENSG00000221817.11	6	chr10	+	24546	spliced	114.729	2.35358	TRUE	TRUE	0.31	Annotated lncRNAs
ENSG00000221819.6	1	chr16	-	994	unspliced	0.15	0.00569172	FALSE	FALSE	0	Annotated lncRNAs
ENSG00000221845.4	3	chr7	+	6405	spliced	0.7	0.00853398	FALSE	FALSE	0	Annotated lncRNAs
ENSG00000221857.7	11	chr19	+	12513	spliced	0.40925	0.0259281	TRUE	TRUE	0.818	Annotated lncRNAs
ENSG00000221883.4	1	chr3	-	1042	unspliced	16.6839	0.640225	TRUE	TRUE	0.461	Annotated lncRNAs
ENSG00000221949.6	1	chr12	-	1940	unspliced	8.87156	0.16874	TRUE	FALSE	1	Annotated lncRNAs
ENSG00000221953.5	1	chr1	-	2258	unspliced	5.24139	0.0825939	FALSE	FALSE	0	Annotated lncRNAs
ENSG00000221990.5	1	chr5	-	1663	unspliced	28.8607	0.65165	TRUE	TRUE	0.02	Annotated lncRNAs
ENSG00000222000.7	4	chr2	-	24617	spliced	0.178571	0.0157159	FALSE	FALSE	0.006	Annotated lncRNAs
ENSG00000222001.2	3	chr2	+	3272	spliced	43.6463	4.03333	FALSE	TRUE	0.016	Annotated lncRNAs
ENSG00000222004.7	4	chr7	+	9435	spliced	0.0285714	0.000511436	FALSE	FALSE	0.097	Annotated lncRNAs
ENSG00000222005.9	8	chr2	+	123865	spliced	2.69969	0.0646385	TRUE	TRUE	0.494	Annotated lncRNAs
ENSG00000222007.6	3	chr2	-	9533	spliced	0.00714286	0.000800071	FALSE	FALSE	0	Annotated lncRNAs
ENSG00000222012.1	2	chr7	+	4743	spliced	1.97857	0.0178569	FALSE	FALSE	0.003	Annotated lncRNAs
ENSG00000222017.1	4	chr2	+	81718	spliced	0.471836	0.0390101	FALSE	FALSE	0.161	Annotated lncRNAs
ENSG00000222020.4	2	chr2	+	959	spliced	9.10319	0.837367	FALSE	FALSE	0.037	Annotated lncRNAs
ENSG00000222022.1	3	chr2	-	3857	spliced	0.419064	0.0390729	TRUE	FALSE	0	Annotated lncRNAs
ENSG00000222030.1	3	chr2	+	61693	spliced	0.0571429	0.00168383	FALSE	FALSE	0.69	Annotated lncRNAs
ENSG00000222031.1	5	chr2	-	47555	spliced	0.0142857	0.00672411	FALSE	FALSE	0.501	Annotated lncRNAs
ENSG00000222032.2	3	chr2	-	5964	spliced	0.706357	0.0734132	TRUE	TRUE	0.002	Annotated lncRNAs
ENSG00000222033.1	1	chr2	-	2117	unspliced	4.85003	0.0816333	FALSE	TRUE	0.075	Annotated lncRNAs
ENSG00000222035.4	3	chr2	-	41653	spliced	1.52861	0.0217733	FALSE	FALSE	0.101	Annotated lncRNAs
ENSG00000222041.12	5	chr2	+	181960	spliced	120.968	8.00484	FALSE	FALSE	0.068	Annotated lncRNAs
ENSG00000222042.2	5	chr21	-	192438	spliced	0.207143	0.0119074	FALSE	FALSE	0.861	Annotated lncRNAs
ENSG00000222043.2	2	chr2	+	1157	spliced	8.27903	0.707257	FALSE	FALSE	0.009	Annotated lncRNAs
ENSG00000222044.1	2	chr22	-	2064	spliced	0.0857143	0.00300715	FALSE	FALSE	0.012	Annotated lncRNAs
ENSG00000222047.9	5	chr10	-	12809	spliced	2.17214	0.0301071	FALSE	FALSE	0.046	Annotated lncRNAs
ENSG00000223342.2	2	chr6	-	17694	spliced	0	0	FALSE	FALSE	0.116	Annotated lncRNAs
ENSG00000223343.1	2	chr3	-	4940	spliced	3.75626	0.177561	FALSE	FALSE	0.004	Annotated lncRNAs
ENSG00000223344.1	2	chr1	-	31523	spliced	0.00714286	0.00154585	FALSE	FALSE	0	Annotated lncRNAs
ENSG00000223351.5	4	chr3	+	37263	spliced	0	0	FALSE	FALSE	0.516	Annotated lncRNAs
ENSG00000223356.1	2	chr1	-	963	spliced	2.53524	0.298388	FALSE	FALSE	0.011	Annotated lncRNAs
ENSG00000223358.5	7	chr3	+	29085	spliced	0.0428571	0.0009949	FALSE	FALSE	0.008	Annotated lncRNAs
ENSG00000223360.1	4	chr2	+	6159	spliced	0	0	FALSE	FALSE	0	Annotated lncRNAs
ENSG00000223373.1	3	chr2	+	8807	spliced	0.0357143	0.00291504	FALSE	FALSE	0.003	Annotated lncRNAs
ENSG00000223374.1	2	chr2	-	1765	spliced	0.0428571	0.00478554	FALSE	FALSE	0	Annotated lncRNAs
ENSG00000223379.1	2	chr9	+	18358	spliced	3.01479	0.463377	FALSE	FALSE	0	Annotated lncRNAs
ENSG00000223381.2	5	chr10	+	132148	spliced	0.00714286	0.000141286	FALSE	FALSE	0	Annotated lncRNAs
ENSG00000223382.6	5	chr1	+	10648	spliced	0.814286	0.0546088	TRUE	FALSE	0.448	Annotated lncRNAs
ENSG00000223387.6	4	chr3	-	34720	spliced	6.00002	0.0844015	FALSE	TRUE	0.004	Annotated lncRNAs
ENSG00000223390.1	2	chr1	+	10889	spliced	0.421429	0.0222521	FALSE	FALSE	0.043	Annotated lncRNAs
ENSG00000223392.1	4	chr13	-	54467	spliced	0.242857	0.0172153	TRUE	FALSE	0.036	Annotated lncRNAs
ENSG00000223393.2	4	chr1	+	10883	spliced	1.02143	0.0360462	FALSE	FALSE	0.685	Annotated lncRNAs
ENSG00000223400.1	2	chr21	-	5185	spliced	5.10611	1.18803	FALSE	TRUE	0.018	Annotated lncRNAs
ENSG00000223403.6	4	chr14	+	4655	spliced	6.01426	0.115008	FALSE	FALSE	0.019	Annotated lncRNAs
ENSG00000223404.3	3	chr13	-	2773	spliced	2.09315	0.430711	FALSE	FALSE	0.042	Annotated lncRNAs
ENSG00000223410.1	3	chr20	+	5317	spliced	0.00714286	0.00100156	FALSE	FALSE	0.018	Annotated lncRNAs
ENSG00000223430.1	3	chr2	+	3913	spliced	0.0142857	0.00316239	FALSE	FALSE	0.082	Annotated lncRNAs
ENSG00000223432.1	2	chr10	-	415	spliced	0	0	FALSE	FALSE	0.002	Annotated lncRNAs
ENSG00000223436.1	3	chr7	+	15643	spliced	0.0428571	0.00562346	FALSE	FALSE	0.037	Annotated lncRNAs
ENSG00000223438.1	2	chrX	+	870	spliced	0.0142857	0.000857429	FALSE	FALSE	0.058	Annotated lncRNAs
ENSG00000223440.1	2	chr9	+	15232	spliced	0.1	0.00122739	FALSE	FALSE	0.986	Annotated lncRNAs
ENSG00000223442.1	4	chr5	-	33684	spliced	0.234207	0.0377241	FALSE	FALSE	0.328	Annotated lncRNAs
ENSG00000223446.2	4	chr9	-	4087	spliced	0.535714	0.0188595	TRUE	FALSE	0	Annotated lncRNAs
ENSG00000223458.2	4	chr13	+	4242	spliced	0.613993	0.173496	FALSE	FALSE	0.001	Annotated lncRNAs
ENSG00000223461.1	2	chr22	+	2975	spliced	0.264286	0.0136786	FALSE	FALSE	0.005	Annotated lncRNAs
ENSG00000223462.2	2	chr10	+	18218	spliced	2.29303	0.332243	FALSE	FALSE	0	Annotated lncRNAs
ENSG00000223466.2	3	chr2	+	7343	spliced	2.07143	0.0496034	FALSE	FALSE	0.262	Annotated lncRNAs
ENSG00000223469.1	2	chr6	-	577	spliced	0	0	FALSE	FALSE	0.048	Annotated lncRNAs
ENSG00000223470.3	5	chr10	+	8567	spliced	0.0428571	0.00268741	FALSE	FALSE	0.041	Annotated lncRNAs
ENSG00000223475.1	3	chr7	+	15166	spliced	0.25	0.0167258	FALSE	FALSE	0	Annotated lncRNAs
ENSG00000223478.2	2	chr9	+	8765	spliced	22.6573	2.16716	TRUE	TRUE	0.082	Annotated lncRNAs
ENSG00000223479.3	3	chr1	+	79999	spliced	0.0142857	0.00147557	FALSE	FALSE	0	Annotated lncRNAs
ENSG00000223482.9	8	chr10	-	152840	spliced	878.509	24.5368	TRUE	TRUE	0.028	Annotated lncRNAs
ENSG00000223485.5	4	chr6	-	5846	spliced	0.285714	0.0191713	TRUE	FALSE	0.001	Annotated lncRNAs
ENSG00000223486.1	2	chrX	+	2907	spliced	0.4	0.00569015	TRUE	FALSE	0.558	Annotated lncRNAs
ENSG00000223487.1	2	chrX	-	1967	spliced	0.00714286	0.0002971	FALSE	FALSE	0.023	Annotated lncRNAs
ENSG00000223492.1	2	chr20	-	10908	spliced	0.0357143	0.00111299	FALSE	FALSE	0	Annotated lncRNAs
ENSG00000223502.1	2	chr10	-	5975	spliced	0.611343	0.0944008	FALSE	FALSE	0.011	Annotated lncRNAs
ENSG00000223504.1	2	chr6	+	5152	spliced	0	0	FALSE	FALSE	0.013	Annotated lncRNAs
ENSG00000223511.7	3	chrX	+	30629	spliced	6.95041	0.571618	FALSE	FALSE	0.246	Annotated lncRNAs
ENSG00000223516.1	2	chrX	+	520	spliced	0.364286	0.0487612	FALSE	FALSE	0.02	Annotated lncRNAs
ENSG00000223517.1	2	chrY	-	1278	spliced	0.00714286	0.000896307	FALSE	FALSE	0.012	Annotated lncRNAs
ENSG00000223522.2	3	chr2	-	3498	spliced	0.686	0.00974305	FALSE	FALSE	0.024	Annotated lncRNAs
ENSG00000223523.1	8	chr2	-	240655	spliced	0.0785714	0.00580219	FALSE	FALSE	0.263	Annotated lncRNAs
ENSG00000223525.1	2	chr1	+	1039	spliced	13.877	1.46725	FALSE	FALSE	0.088	Annotated lncRNAs
ENSG00000223528.7	6	chr10	-	38413	spliced	0.4352	0.0311298	FALSE	FALSE	0	Annotated lncRNAs
ENSG00000223530.1	4	chr2	-	1381	spliced	0.00714286	0.000446293	FALSE	FALSE	0	Annotated lncRNAs
ENSG00000223534.1	2	chr6	+	850	spliced	0.245114	0.0194061	FALSE	FALSE	0.012	Annotated lncRNAs
ENSG00000223536.6	3	chr2	+	41444	spliced	0.0285714	0.00174364	TRUE	FALSE	0.348	Annotated lncRNAs
ENSG00000223537.3	4	chr6	+	23163	spliced	0.292857	0.0351002	FALSE	FALSE	0.005	Annotated lncRNAs
ENSG00000223542.1	2	chr6	-	4388	spliced	0.95	0.0738043	FALSE	FALSE	0.004	Annotated lncRNAs
ENSG00000223546.8	8	chrX	+	116249	spliced	112.056	4.05761	TRUE	TRUE	0.036	Annotated lncRNAs
ENSG00000223548.1	2	chr5	+	3431	spliced	0	0	FALSE	FALSE	0.804	Annotated lncRNAs
ENSG00000223552.2	4	chr3	-	42693	spliced	21.7018	1.10049	TRUE	TRUE	0.114	Annotated lncRNAs
ENSG00000223554.1	2	chr2	-	982	spliced	0.00714286	0.00028345	FALSE	FALSE	0.02	Annotated lncRNAs
ENSG00000223561.7	5	chr7	-	157729	spliced	27.0801	0.788543	TRUE	FALSE	0.018	Annotated lncRNAs
ENSG00000223563.1	3	chr21	+	50367	spliced	0.0142857	0.00329074	FALSE	FALSE	0.263	Annotated lncRNAs
ENSG00000223571.6	2	chrX	-	2116	spliced	3.27861	0.263776	FALSE	FALSE	0.243	Annotated lncRNAs
ENSG00000223576.2	2	chr13	+	1846	spliced	0.0857143	0.0134097	FALSE	FALSE	0.046	Annotated lncRNAs
ENSG00000223581.2	3	chr10	+	1460	spliced	0	0	FALSE	FALSE	0.029	Annotated lncRNAs
ENSG00000223586.6	4	chr6	+	51776	spliced	0.15	0.0175256	FALSE	FALSE	0.299	Annotated lncRNAs
ENSG00000223587.2	4	chr3	+	13105	spliced	0.0785714	0.00302266	FALSE	FALSE	NA	Annotated lncRNAs
ENSG00000223597.3	4	chr5	+	18793	spliced	0.18705	0.0121511	TRUE	FALSE	0	Annotated lncRNAs
ENSG00000223598.1	5	chr6	-	140345	spliced	0	0	FALSE	FALSE	0.005	Annotated lncRNAs
ENSG00000223608.1	2	chr21	-	4075	spliced	0	0	FALSE	FALSE	0.362	Annotated lncRNAs
ENSG00000223617.2	5	chr13	+	15718	spliced	0	0	FALSE	FALSE	0.032	Annotated lncRNAs
ENSG00000223623.1	4	chr6	-	3447	spliced	0.0214286	0.00214818	FALSE	FALSE	0.002	Annotated lncRNAs
ENSG00000223626.1	3	chr13	-	8659	spliced	0.309043	0.0261842	FALSE	FALSE	0.525	Annotated lncRNAs
ENSG00000223631.2	5	chr2	+	7273	spliced	0.314286	0.0153817	TRUE	FALSE	0.195	Annotated lncRNAs
ENSG00000223634.1	2	chr2	-	2861	spliced	0.0214286	0.00175374	FALSE	FALSE	0	Annotated lncRNAs
ENSG00000223635.2	3	chr1	+	5904	spliced	0.335714	0.0212219	TRUE	FALSE	0.046	Annotated lncRNAs
ENSG00000223641.2	5	chrY	-	31113	spliced	0.0214286	0.00158041	FALSE	FALSE	0.01	Annotated lncRNAs
ENSG00000223642.7	4	chr2	+	18270	spliced	0.0857143	0.0207239	FALSE	FALSE	0.258	Annotated lncRNAs
ENSG00000223643.6	4	chr1	-	1873	spliced	0.05	0.00279643	FALSE	FALSE	0.012	Annotated lncRNAs
ENSG00000223646.2	11	chr7	+	280186	spliced	0.585714	0.0369502	FALSE	FALSE	0	Annotated lncRNAs
ENSG00000223647.1	5	chr2	-	10158	spliced	0.114286	0.0177609	FALSE	FALSE	0.16	Annotated lncRNAs
ENSG00000223649.1	2	chr1	+	663	spliced	0	0	FALSE	FALSE	0.521	Annotated lncRNAs
ENSG00000223652.2	2	chr5	-	3052	spliced	1.30714	0.0961685	FALSE	FALSE	0.319	Annotated lncRNAs
ENSG00000223653.6	5	chr1	+	171737	spliced	13.7828	0.280196	TRUE	TRUE	0.798	Annotated lncRNAs
ENSG00000223660.1	2	chr19	-	518	spliced	0.05	0.00824066	FALSE	FALSE	0.022	Annotated lncRNAs
ENSG00000223662.1	5	chr21	+	16102	spliced	0.157143	0.00862448	FALSE	FALSE	0.564	Annotated lncRNAs
ENSG00000223665.1	2	chr7	-	4666	spliced	0.335714	0.0515868	FALSE	FALSE	0.929	Annotated lncRNAs
ENSG00000223669.1	2	chr20	-	2782	spliced	0.0714286	0.00432396	FALSE	FALSE	0.009	Annotated lncRNAs
ENSG00000223675.1	2	chr1	-	6742	spliced	0.307143	0.00689043	FALSE	FALSE	0.121	Annotated lncRNAs
ENSG00000223685.7	8	chr13	-	299443	spliced	20.6647	0.755485	TRUE	TRUE	0.002	Annotated lncRNAs
ENSG00000223692.1	4	chr21	+	6836	spliced	3.06593	0.530211	FALSE	FALSE	0.007	Annotated lncRNAs
ENSG00000223695.1	2	chr22	+	7892	spliced	4.12199	0.384112	TRUE	TRUE	0.509	Annotated lncRNAs
ENSG00000223697.3	3	chr8	-	6182	spliced	0.5577	0.0373129	FALSE	FALSE	0.26	Annotated lncRNAs
ENSG00000223701.3	3	chr6	+	35078	spliced	0.182986	0.0354217	FALSE	FALSE	0	Annotated lncRNAs
ENSG00000223704.2	5	chr22	+	110130	spliced	42.7507	0.71475	FALSE	FALSE	0.016	Annotated lncRNAs
ENSG00000223711.2	3	chr3	+	7164	spliced	2.42856	0.215724	FALSE	FALSE	0.551	Annotated lncRNAs
ENSG00000223714.1	2	chrX	+	1040	spliced	0.128571	0.00499012	FALSE	FALSE	0.131	Annotated lncRNAs
ENSG00000223715.3	7	chr3	-	452400	spliced	0.428571	0.0158151	FALSE	FALSE	0.425	Annotated lncRNAs
ENSG00000223716.2	4	chr9	+	16004	spliced	0.278571	0.0350768	FALSE	FALSE	0.082	Annotated lncRNAs
ENSG00000223720.2	5	chr1	+	33886	spliced	0.342857	0.0253255	FALSE	FALSE	0.113	Annotated lncRNAs
ENSG00000223725.6	6	chr2	-	289932	spliced	6.11814	0.564484	TRUE	TRUE	0.537	Annotated lncRNAs
ENSG00000223726.1	3	chr22	-	11056	spliced	0.0142857	0.00124024	FALSE	FALSE	0.487	Annotated lncRNAs
ENSG00000223727.6	6	chr3	-	376610	spliced	1.09501	0.118256	FALSE	FALSE	0.021	Annotated lncRNAs
ENSG00000223729.1	2	chr9	-	1467	spliced	0.0428571	0.00199596	FALSE	FALSE	0.001	Annotated lncRNAs
ENSG00000223732.2	3	chr13	-	101049	spliced	0.00714286	0.00193239	FALSE	FALSE	0.591	Annotated lncRNAs
ENSG00000223734.3	2	chr2	+	2388	spliced	0.671429	0.0741573	TRUE	TRUE	0.292	Annotated lncRNAs
ENSG00000223742.1	3	chrX	-	14864	spliced	0.0357143	0.00230606	FALSE	FALSE	0.037	Annotated lncRNAs
ENSG00000223745.8	11	chr1	-	83840	spliced	306.15	9.92965	TRUE	TRUE	0.204	Annotated lncRNAs
ENSG00000223749.11	3	chrX	-	3524	spliced	7.54294	0.30032	FALSE	FALSE	0.701	Annotated lncRNAs
ENSG00000223751.2	2	chr2	+	8539	spliced	0.1	0.00255884	TRUE	FALSE	0.003	Annotated lncRNAs
ENSG00000223754.1	2	chr2	-	1860	spliced	0.657143	0.0631913	FALSE	FALSE	0	Annotated lncRNAs
ENSG00000223761.1	2	chr10	-	14418	spliced	0	0	FALSE	FALSE	0.032	Annotated lncRNAs
ENSG00000223764.2	4	chr1	-	4152	spliced	25.6431	0.193502	FALSE	FALSE	0.107	Annotated lncRNAs
ENSG00000223765.3	4	chr6	+	8041	spliced	0	0	FALSE	FALSE	0.002	Annotated lncRNAs
ENSG00000223768.3	4	chr21	+	9772	spliced	170.663	1.22426	TRUE	TRUE	0.097	Annotated lncRNAs
ENSG00000223770.5	5	chr7	+	20779	spliced	0.171686	0.00867091	FALSE	FALSE	0	Annotated lncRNAs
ENSG00000223774.5	3	chr1	+	6137	spliced	0.664379	0.0667925	FALSE	FALSE	0.009	Annotated lncRNAs
ENSG00000223776.5	1	chr1	-	1457	unspliced	5.27174	0.123373	FALSE	FALSE	0.063	Annotated lncRNAs
ENSG00000223783.1	2	chr3	-	24212	spliced	0.1	0.00887139	FALSE	FALSE	0.013	Annotated lncRNAs
ENSG00000223784.2	5	chr10	+	31003	spliced	0.121429	0.00201096	FALSE	FALSE	0	Annotated lncRNAs
ENSG00000223786.1	4	chr6	+	621277	spliced	0.2	0.0164842	FALSE	FALSE	0.29	Annotated lncRNAs
ENSG00000223791.1	2	chr3	-	2882	spliced	0.128571	0.0149876	FALSE	FALSE	0.266	Annotated lncRNAs
ENSG00000223795.2	3	chr9	+	15971	spliced	0.00714286	0.000955314	FALSE	FALSE	0	Annotated lncRNAs
ENSG00000223797.7	5	chr3	-	139528	spliced	56.6607	2.69238	TRUE	TRUE	0.106	Annotated lncRNAs
ENSG00000223799.2	2	chr21	-	2392	spliced	5.36926	0.0921372	TRUE	TRUE	0.002	Annotated lncRNAs
ENSG00000223800.1	2	chr10	+	896	spliced	0	0	FALSE	FALSE	0	Annotated lncRNAs
ENSG00000223806.8	6	chr21	-	13571	spliced	12.7591	0.639727	FALSE	TRUE	0	Annotated lncRNAs
ENSG00000223808.1	2	chr10	+	3344	spliced	0	0	TRUE	FALSE	0.034	Annotated lncRNAs
ENSG00000223809.1	2	chrX	-	366	spliced	0	0	FALSE	FALSE	0	Annotated lncRNAs
ENSG00000223811.1	3	chr6	-	10942	spliced	0.0357143	0.00437622	FALSE	FALSE	0.051	Annotated lncRNAs
ENSG00000223812.8	10	chr3	+	165605	spliced	2.48595	0.0462639	TRUE	FALSE	0.01	Annotated lncRNAs
ENSG00000223813.4	3	chr7	-	49468	spliced	115.713	4.24183	TRUE	TRUE	0.42	Annotated lncRNAs
ENSG00000223814.1	2	chr1	-	4416	spliced	0.147807	0.0263681	FALSE	FALSE	0.539	Annotated lncRNAs
ENSG00000223815.2	3	chr13	+	9031	spliced	0	0	TRUE	FALSE	0.005	Annotated lncRNAs
ENSG00000223817.1	3	chr10	-	3721	spliced	0	0	FALSE	FALSE	0.013	Annotated lncRNAs
ENSG00000223823.1	3	chr1	+	7040	spliced	15.5876	0.344319	FALSE	FALSE	0.002	Annotated lncRNAs
ENSG00000223826.1	3	chr2	+	7433	spliced	0.00714286	0.00105291	FALSE	FALSE	0.009	Annotated lncRNAs
ENSG00000223829.6	4	chr7	+	57838	spliced	9.36474	0.774913	TRUE	TRUE	0.001	Annotated lncRNAs
ENSG00000223831.1	3	chr22	+	8379	spliced	0.0930286	0.0345908	FALSE	FALSE	0.024	Annotated lncRNAs
ENSG00000223834.5	4	chr10	+	3357	spliced	2.25714	0.085178	FALSE	FALSE	0.527	Annotated lncRNAs
ENSG00000223837.2	2	chr6	+	655	spliced	5.21226	0.826969	TRUE	FALSE	0.289	Annotated lncRNAs
ENSG00000223838.2	6	chr7	+	225076	spliced	0.0214286	0.00180869	FALSE	FALSE	0.081	Annotated lncRNAs
ENSG00000223842.1	2	chr1	-	3250	spliced	0.0285714	0.00108697	FALSE	FALSE	0	Annotated lncRNAs
ENSG00000223843.5	3	chr22	+	43957	spliced	1.12593	0.0291461	FALSE	FALSE	0.009	Annotated lncRNAs
ENSG00000223850.1	3	chr2	+	15619	spliced	0	0	FALSE	FALSE	0	Annotated lncRNAs
ENSG00000223855.3	4	chr7	+	9773	spliced	24.3576	0.37438	FALSE	FALSE	0.195	Annotated lncRNAs
ENSG00000223859.1	2	chr2	+	1421	spliced	0.135714	0.0173053	FALSE	FALSE	0.003	Annotated lncRNAs
ENSG00000223863.1	3	chr2	+	14552	spliced	0.0285714	0.00192817	FALSE	FALSE	0.373	Annotated lncRNAs
ENSG00000223870.1	4	chr21	+	7779	spliced	0	0	FALSE	FALSE	0.005	Annotated lncRNAs
ENSG00000223872.2	3	chr7	+	2587	spliced	0.207143	0.00832386	FALSE	FALSE	0	Annotated lncRNAs
ENSG00000223874.2	3	chr2	+	11696	spliced	0.0357143	0.00315329	FALSE	FALSE	0.462	Annotated lncRNAs
ENSG00000223880.1	2	chr13	+	1533	spliced	0.00714286	0.00121885	FALSE	FALSE	0	Annotated lncRNAs
ENSG00000223881.1	2	chr1	-	1145	spliced	0.835714	0.124827	TRUE	FALSE	0.067	Annotated lncRNAs
ENSG00000223882.1	3	chr3	+	5082	spliced	0.192857	0.0295322	FALSE	FALSE	0.129	Annotated lncRNAs
ENSG00000223883.2	9	chr1	+	173770	spliced	0.0928571	0.00243931	TRUE	FALSE	0	Annotated lncRNAs
ENSG00000223884.7	6	chr2	-	32588	spliced	0.0571429	0.00474141	TRUE	FALSE	0.945	Annotated lncRNAs
ENSG00000223891.7	4	chr20	+	15121	spliced	83.7456	1.93381	TRUE	TRUE	0.446	Annotated lncRNAs
ENSG00000223901.2	4	chr21	+	5096	spliced	0.150107	0.00762086	FALSE	FALSE	0.013	Annotated lncRNAs
ENSG00000223906.1	2	chr1	+	766	spliced	0.0142857	0.00187041	FALSE	FALSE	0.022	Annotated lncRNAs
ENSG00000223910.1	5	chr10	+	45887	spliced	0.107214	0.00237598	TRUE	FALSE	0.079	Annotated lncRNAs
ENSG00000223911.1	3	chr2	-	3556	spliced	0.0507143	0.00962185	FALSE	FALSE	0.035	Annotated lncRNAs
ENSG00000223914.5	7	chr12	+	55307	spliced	0.235771	0.00711449	TRUE	FALSE	0	Annotated lncRNAs
ENSG00000223923.2	4	chr2	+	15041	spliced	1.2959	0.0358357	FALSE	FALSE	0.294	Annotated lncRNAs
ENSG00000223930.8	11	chr3	-	221472	spliced	0.778571	0.029022	TRUE	FALSE	0.514	Annotated lncRNAs
ENSG00000223935.3	4	chr2	-	58748	spliced	21.3322	0.859215	FALSE	FALSE	0.158	Annotated lncRNAs
ENSG00000223941.5	3	chr3	+	38109	spliced	1.57488	0.182211	TRUE	TRUE	0.153	Annotated lncRNAs
ENSG00000223942.2	3	chr6	-	2166	spliced	0.15	0.0245551	FALSE	FALSE	0.056	Annotated lncRNAs
ENSG00000223944.2	4	chr1	-	170340	spliced	0.809479	0.0147634	FALSE	FALSE	0.121	Annotated lncRNAs
ENSG00000223946.1	2	chr6	+	1330	spliced	0.0357143	0.0377502	FALSE	FALSE	0.004	Annotated lncRNAs
ENSG00000223947.1	2	chr2	-	8569	spliced	1.71194	0.0171031	FALSE	FALSE	0.285	Annotated lncRNAs
ENSG00000223949.8	6	chr1	-	76964	spliced	2.53035	0.053064	FALSE	FALSE	0.193	Annotated lncRNAs
ENSG00000223956.4	4	chr1	+	2203	spliced	0.428571	0.0307137	TRUE	FALSE	0.13	Annotated lncRNAs
ENSG00000223960.8	5	chr2	+	26609	spliced	115.744	2.53462	TRUE	TRUE	0.007	Annotated lncRNAs
ENSG00000223969.7	3	chr7	-	6780	spliced	1.49286	0.0479636	TRUE	FALSE	0.242	Annotated lncRNAs
ENSG00000223975.1	2	chr21	+	1990	spliced	0.00714286	0.00245396	FALSE	FALSE	0.005	Annotated lncRNAs
ENSG00000223979.2	4	chr17	-	3663	spliced	0.228571	0.0186436	FALSE	FALSE	0.113	Annotated lncRNAs
ENSG00000223985.2	3	chr2	-	12962	spliced	0.00714286	0.000678343	FALSE	FALSE	0	Annotated lncRNAs
ENSG00000223989.1	3	chr1	+	1837	spliced	0.0428571	0.00342579	FALSE	FALSE	0.246	Annotated lncRNAs
ENSG00000223991.1	2	chr2	-	4558	spliced	0.0857143	0.00125249	TRUE	FALSE	0	Annotated lncRNAs
ENSG00000223993.2	4	chr10	-	54449	spliced	0	0	TRUE	FALSE	0.039	Annotated lncRNAs
ENSG00000223999.1	2	chr22	-	535	spliced	0.0857143	0.00894264	FALSE	FALSE	0	Annotated lncRNAs
ENSG00000224000.1	2	chr1	+	785	spliced	0.264286	0.0278728	FALSE	FALSE	0.006	Annotated lncRNAs
ENSG00000224008.1	3	chr20	-	6862	spliced	1.69792	0.0298416	FALSE	FALSE	0.435	Annotated lncRNAs
ENSG00000224015.1	2	chr5	-	1895	spliced	0.114286	0.0232894	TRUE	FALSE	0.074	Annotated lncRNAs
ENSG00000224017.2	6	chr7	+	43969	spliced	0.75	0.0273666	FALSE	FALSE	0	Annotated lncRNAs
ENSG00000224018.2	4	chr21	-	38054	spliced	0.00714286	0.000626757	FALSE	FALSE	0	Annotated lncRNAs
ENSG00000224020.2	2	chr9	+	40220	spliced	4.75739	0.569303	TRUE	TRUE	1	Annotated lncRNAs
ENSG00000224023.10	5	chr10	-	19131	spliced	17.6571	1.03916	TRUE	TRUE	0.195	Annotated lncRNAs
ENSG00000224027.1	3	chr22	-	9735	spliced	0	0	FALSE	FALSE	0.859	Annotated lncRNAs
ENSG00000224028.1	4	chr2	-	28198	spliced	0.00714286	0.000194714	FALSE	FALSE	0.003	Annotated lncRNAs
ENSG00000224029.1	2	chr6	+	1410	spliced	4.17147	0.364654	FALSE	FALSE	0.012	Annotated lncRNAs
ENSG00000224031.1	2	chrX	-	417	spliced	1.18574	0.274831	FALSE	FALSE	0.273	Annotated lncRNAs
ENSG00000224032.8	3	chr5	+	4293	spliced	219.935	12.5013	FALSE	FALSE	0.015	Annotated lncRNAs
ENSG00000224034.1	2	chr10	-	5204	spliced	1.38571	0.125845	FALSE	FALSE	0	Annotated lncRNAs
ENSG00000224038.1	3	chr9	-	20800	spliced	0.0428571	0.00516672	FALSE	FALSE	0.02	Annotated lncRNAs
ENSG00000224043.8	4	chr2	-	183247	spliced	35.3932	0.743093	TRUE	TRUE	0.651	Annotated lncRNAs
ENSG00000224046.3	2	chr7	-	1002	spliced	5.32858	0.552893	TRUE	TRUE	0.994	Annotated lncRNAs
ENSG00000224048.6	5	chr2	+	23438	spliced	0.00714286	0.000309536	FALSE	FALSE	0.087	Annotated lncRNAs
ENSG00000224049.1	3	chr3	+	9072	spliced	0.00714286	0.00114905	FALSE	FALSE	0.004	Annotated lncRNAs
ENSG00000224057.1	2	chr7	-	9185	spliced	2.39306	0.0284236	TRUE	FALSE	0.014	Annotated lncRNAs
ENSG00000224063.6	8	chr2	+	553069	spliced	2.64532	0.161851	TRUE	TRUE	0.791	Annotated lncRNAs
ENSG00000224066.1	4	chr1	-	2046	spliced	13.0829	0.875116	FALSE	FALSE	0.018	Annotated lncRNAs
ENSG00000224074.3	4	chr3	-	6970	spliced	0.0919	0.00153049	FALSE	FALSE	0.514	Annotated lncRNAs
ENSG00000224075.2	12	chrY	+	49524	spliced	0.0142857	0.000263	FALSE	FALSE	0	Annotated lncRNAs
ENSG00000224076.5	2	chr2	-	919	spliced	0.00714286	0.00189561	TRUE	FALSE	0.962	Annotated lncRNAs
ENSG00000224077.1	3	chr11	+	9184	spliced	0.128571	0.0188779	FALSE	FALSE	0.749	Annotated lncRNAs
ENSG00000224078.15	59	chr15	+	441754	spliced	1138.9	10.6676	FALSE	FALSE	0.725	Annotated lncRNAs
ENSG00000224079.1	3	chr7	+	3587	spliced	0.0714286	0.00224491	FALSE	FALSE	0	Annotated lncRNAs
ENSG00000224086.6	3	chr22	+	39364	spliced	37.1549	0.257699	TRUE	TRUE	0.106	Annotated lncRNAs
ENSG00000224087.1	2	chr2	+	2058	spliced	0	0	FALSE	FALSE	0.01	Annotated lncRNAs
ENSG00000224090.1	3	chr2	+	13507	spliced	9.3438	0.132754	TRUE	FALSE	0.654	Annotated lncRNAs
ENSG00000224091.2	2	chr11	+	2501	spliced	0.0142857	0.000393779	TRUE	FALSE	0.166	Annotated lncRNAs
ENSG00000224093.6	3	chr1	+	13602	spliced	161.193	15.9834	TRUE	TRUE	0.09	Annotated lncRNAs
ENSG00000224095.1	4	chr2	-	17022	spliced	0	0	FALSE	FALSE	0	Annotated lncRNAs
ENSG00000224099.2	5	chr2	+	33296	spliced	3.12143	0.116507	TRUE	FALSE	0	Annotated lncRNAs
ENSG00000224100.1	2	chr21	-	725	spliced	0.0928571	0.0112484	FALSE	FALSE	0.053	Annotated lncRNAs
ENSG00000224101.1	3	chr7	+	15835	spliced	0.00714286	0.000445529	TRUE	FALSE	0	Annotated lncRNAs
ENSG00000224116.7	4	chr7	+	85505	spliced	0.535714	0.0189578	TRUE	FALSE	0.473	Annotated lncRNAs
ENSG00000224122.3	4	chr7	-	1990	spliced	0.00714286	0.000675271	TRUE	FALSE	0.987	Annotated lncRNAs
ENSG00000224127.1	2	chr1	-	5229	spliced	0.00714286	0.000780479	FALSE	FALSE	0.036	Annotated lncRNAs
ENSG00000224128.1	2	chr2	-	88984	spliced	0	0	TRUE	FALSE	0.066	Annotated lncRNAs
ENSG00000224132.2	2	chr2	+	586	spliced	0.264286	0.0591608	FALSE	FALSE	0.022	Annotated lncRNAs
ENSG00000224137.2	3	chr2	+	16742	spliced	12.9652	0.856621	TRUE	TRUE	0.161	Annotated lncRNAs
ENSG00000224138.1	2	chr7	+	1396	spliced	0.0714286	0.011056	FALSE	FALSE	0.206	Annotated lncRNAs
ENSG00000224141.6	5	chr21	-	199056	spliced	1.73188	0.104592	FALSE	FALSE	0.066	Annotated lncRNAs
ENSG00000224142.1	2	chrX	-	1802	spliced	1.12143	0.172177	FALSE	FALSE	0.038	Annotated lncRNAs
ENSG00000224149.1	2	chr1	-	2603	spliced	0.00714286	0.000233229	TRUE	FALSE	0.724	Annotated lncRNAs
ENSG00000224152.2	2	chr2	+	3344	spliced	61.8165	1.37712	TRUE	TRUE	0.432	Annotated lncRNAs
ENSG00000224153.3	6	chr3	+	58102	spliced	0.736407	0.0109148	FALSE	FALSE	0.812	Annotated lncRNAs
ENSG00000224157.1	2	chr6	+	793	spliced	1.21429	0.173463	TRUE	FALSE	0	Annotated lncRNAs
ENSG00000224164.2	3	chr6	+	30303	spliced	0.928571	0.0790793	TRUE	TRUE	0.022	Annotated lncRNAs
ENSG00000224165.7	5	chr2	+	68327	spliced	12.8326	1.71842	FALSE	FALSE	0.037	Annotated lncRNAs
ENSG00000224167.3	3	chr1	+	28058	spliced	4.89441	0.336479	TRUE	FALSE	0	Annotated lncRNAs
ENSG00000224173.2	10	chr2	+	58479	spliced	0.0571429	0.00344626	FALSE	FALSE	0.992	Annotated lncRNAs
ENSG00000224174.2	2	chr1	+	1103	spliced	0	0	FALSE	FALSE	0.635	Annotated lncRNAs
ENSG00000224177.8	4	chr2	+	30564	spliced	9.82891	0.429598	FALSE	FALSE	0	Annotated lncRNAs
ENSG00000224184.6	6	chr2	+	868988	spliced	3.3	0.154669	FALSE	FALSE	0.484	Annotated lncRNAs
ENSG00000224186.8	6	chr5	+	324940	spliced	20.721	0.612344	TRUE	FALSE	0	Annotated lncRNAs
ENSG00000224187.1	2	chr3	-	17633	spliced	2.54299	0.0652166	TRUE	FALSE	0.094	Annotated lncRNAs
ENSG00000224189.8	5	chr2	-	24908	spliced	553.325	7.42436	TRUE	TRUE	0.101	Annotated lncRNAs
ENSG00000224190.2	5	chr10	+	3620	spliced	0.0142857	0.000225614	FALSE	FALSE	0.833	Annotated lncRNAs
ENSG00000224192.2	5	chr22	-	12762	spliced	0.00714286	0.000117914	FALSE	FALSE	0.334	Annotated lncRNAs
ENSG00000224194.1	3	chr2	-	11801	spliced	0.0287857	0.00194534	FALSE	FALSE	NA	Annotated lncRNAs
ENSG00000224195.1	2	chr10	+	1220	spliced	0.0571429	0.00686731	FALSE	FALSE	0.725	Annotated lncRNAs
ENSG00000224204.1	5	chrX	-	10251	spliced	0.121429	0.00382863	FALSE	FALSE	0.048	Annotated lncRNAs
ENSG00000224209.8	11	chr1	-	158192	spliced	0.350629	0.0285714	TRUE	FALSE	0.088	Annotated lncRNAs
ENSG00000224215.1	2	chr10	+	1225	spliced	0.448564	0.0303996	FALSE	FALSE	0.099	Annotated lncRNAs
ENSG00000224216.1	2	chrX	-	17100	spliced	3.19478	0.236836	FALSE	FALSE	0.202	Annotated lncRNAs
ENSG00000224218.1	2	chr4	-	43411	spliced	0.0214286	0.0521801	FALSE	FALSE	0.024	Annotated lncRNAs
ENSG00000224220.1	3	chr2	+	6527	spliced	14.9626	1.83921	TRUE	TRUE	0.001	Annotated lncRNAs
ENSG00000224222.2	6	chr10	-	25221	spliced	0.485714	0.0458758	FALSE	FALSE	0.237	Annotated lncRNAs
ENSG00000224223.1	4	chr7	+	14757	spliced	5.07905	0.127399	FALSE	FALSE	0	Annotated lncRNAs
ENSG00000224228.2	5	chr1	+	288111	spliced	0.7	0.0419702	TRUE	TRUE	0.158	Annotated lncRNAs
ENSG00000224231.2	3	chr2	+	5301	spliced	0.05	0.00119553	FALSE	FALSE	0.03	Annotated lncRNAs
ENSG00000224238.2	2	chr1	+	17381	spliced	2.10007	0.0392291	FALSE	FALSE	0.049	Annotated lncRNAs
ENSG00000224239.1	2	chr3	+	968	spliced	0.8	0.0860976	FALSE	FALSE	0.052	Annotated lncRNAs
ENSG00000224243.2	4	chr13	+	51171	spliced	0.80145	0.040752	TRUE	FALSE	0.602	Annotated lncRNAs
ENSG00000224247.1	2	chr21	-	2193	spliced	0.00714286	0.000325857	FALSE	FALSE	0.172	Annotated lncRNAs
ENSG00000224250.1	3	chr10	+	3428	spliced	0	0	FALSE	FALSE	0.02	Annotated lncRNAs
ENSG00000224251.6	3	chr10	+	1893	spliced	1.28965	0.305095	FALSE	FALSE	0.448	Annotated lncRNAs
ENSG00000224257.1	4	chr2	+	26695	spliced	0.00714286	0.000222186	FALSE	FALSE	0.45	Annotated lncRNAs
ENSG00000224259.8	4	chr1	+	26716	spliced	768.603	21.6173	FALSE	FALSE	0.025	Annotated lncRNAs
ENSG00000224260.6	7	chr1	-	39219	spliced	0.0714286	0.0041382	TRUE	FALSE	0.118	Annotated lncRNAs
ENSG00000224265.1	3	chr10	+	4268	spliced	0.128571	0.0257015	FALSE	FALSE	0	Annotated lncRNAs
ENSG00000224267.1	3	chr9	+	16034	spliced	0.00714286	0.00155219	FALSE	FALSE	0.12	Annotated lncRNAs
ENSG00000224269.1	2	chr21	-	2792	spliced	0.0285714	0.00609491	FALSE	FALSE	0	Annotated lncRNAs
ENSG00000224271.7	9	chr22	+	392178	spliced	5.67526	0.117439	FALSE	FALSE	0	Annotated lncRNAs
ENSG00000224272.2	3	chr2	-	3705	spliced	7.1448	0.212162	FALSE	FALSE	0	Annotated lncRNAs
ENSG00000224276.1	2	chr1	+	10398	spliced	0.1	0.016248	TRUE	FALSE	0.003	Annotated lncRNAs
ENSG00000224277.5	5	chr22	+	6444	spliced	0.00714286	0.00075835	FALSE	FALSE	0.019	Annotated lncRNAs
ENSG00000224281.5	2	chrX	-	3143	spliced	25.6746	0.438541	FALSE	TRUE	0.04	Annotated lncRNAs
ENSG00000224286.6	4	chr1	-	12883	spliced	0.0357143	0.00227526	FALSE	FALSE	0.192	Annotated lncRNAs
ENSG00000224292.1	2	chrX	-	2316	spliced	2.22173	0.212733	FALSE	FALSE	0.168	Annotated lncRNAs
ENSG00000224294.1	6	chrX	+	49605	spliced	0.05	0.00100324	TRUE	FALSE	0.164	Annotated lncRNAs
ENSG00000224301.2	3	chr10	-	1659	spliced	0	0	FALSE	FALSE	0.098	Annotated lncRNAs
ENSG00000224307.3	5	chr9	+	30240	spliced	11.1956	0.314123	TRUE	TRUE	0	Annotated lncRNAs
ENSG00000224308.1	2	chr1	-	19171	spliced	0.128571	0.00484396	FALSE	FALSE	0.238	Annotated lncRNAs
ENSG00000224310.1	3	chr16	-	9641	spliced	0.45715	0.00735571	FALSE	FALSE	0.264	Annotated lncRNAs
ENSG00000224311.1	3	chr1	-	5247	spliced	0	0	FALSE	FALSE	0.414	Annotated lncRNAs
ENSG00000224318.6	5	chr3	-	87635	spliced	3.02144	0.266284	FALSE	FALSE	0	Annotated lncRNAs
ENSG00000224322.2	5	chr7	+	48768	spliced	1.60781	0.124693	TRUE	FALSE	0	Annotated lncRNAs
ENSG00000224326.1	2	chr1	-	49386	spliced	0	0	FALSE	FALSE	0	Annotated lncRNAs
ENSG00000224328.1	3	chr6	+	10118	spliced	0.221429	0.0159934	FALSE	FALSE	0.014	Annotated lncRNAs
ENSG00000224329.2	2	chr13	-	15793	spliced	0.05	0.00180869	FALSE	FALSE	0.075	Annotated lncRNAs
ENSG00000224330.2	3	chr7	-	7764	spliced	0.0428571	0.00537659	FALSE	FALSE	0.059	Annotated lncRNAs
ENSG00000224342.1	5	chr2	+	49157	spliced	0.05	0.00412937	FALSE	FALSE	0.171	Annotated lncRNAs
ENSG00000224347.6	4	chr13	-	6797	spliced	0	0	FALSE	FALSE	0.021	Annotated lncRNAs
ENSG00000224349.2	2	chr6	-	1123	spliced	1.01006	0.16714	FALSE	FALSE	0	Annotated lncRNAs
ENSG00000224356.5	4	chr13	-	51406	spliced	11.8169	0.348355	FALSE	FALSE	0.011	Annotated lncRNAs
ENSG00000224358.1	2	chr1	+	6248	spliced	15.9481	0.355002	TRUE	TRUE	0.272	Annotated lncRNAs
ENSG00000224359.2	2	chr1	+	411	spliced	0	0	FALSE	FALSE	0.343	Annotated lncRNAs
ENSG00000224361.1	2	chr2	-	17302	spliced	0.0357143	0.00231949	FALSE	FALSE	0.107	Annotated lncRNAs
ENSG00000224363.2	4	chr1	+	278532	spliced	0.387629	0.00514451	FALSE	FALSE	0.16	Annotated lncRNAs
ENSG00000224371.6	4	chr6	-	53317	spliced	0.00714286	0.00135031	FALSE	FALSE	0	Annotated lncRNAs
ENSG00000224374.1	2	chr6	+	938	spliced	0.571429	0.201254	FALSE	FALSE	0	Annotated lncRNAs
ENSG00000224375.1	3	chr7	+	3847	spliced	0.0142857	0.00758399	FALSE	FALSE	0.176	Annotated lncRNAs
ENSG00000224376.2	3	chr2	+	6016	spliced	7.48318	0.296092	FALSE	FALSE	0	Annotated lncRNAs
ENSG00000224382.2	2	chr10	+	26369	spliced	0.0285714	0.000714186	FALSE	FALSE	0.098	Annotated lncRNAs
ENSG00000224384.1	3	chr6	+	10685	spliced	0	0	FALSE	FALSE	0.019	Annotated lncRNAs
ENSG00000224387.1	2	chr1	-	959	spliced	0.114286	0.0115319	FALSE	FALSE	0	Annotated lncRNAs
ENSG00000224388.1	2	chr21	+	530	spliced	2.17124	0.392142	FALSE	FALSE	0.084	Annotated lncRNAs
ENSG00000224391.1	4	chr2	-	16513	spliced	0.0142857	6.815e-05	FALSE	FALSE	0.886	Annotated lncRNAs
ENSG00000224394.1	3	chr13	-	17721	spliced	0.0214286	0.00134816	FALSE	FALSE	0.143	Annotated lncRNAs
ENSG00000224397.8	6	chr20	+	35608	spliced	17.5383	0.576926	FALSE	FALSE	0.001	Annotated lncRNAs
ENSG00000224400.5	4	chr2	+	78447	spliced	0	0	FALSE	FALSE	0.298	Annotated lncRNAs
ENSG00000224404.2	3	chr22	-	19371	spliced	0.478957	0.00396382	TRUE	FALSE	0	Annotated lncRNAs
ENSG00000224405.1	2	chr13	-	8005	spliced	0.0214286	0.00193736	FALSE	FALSE	0.075	Annotated lncRNAs
ENSG00000224406.6	9	chr3	-	38693	spliced	0.114286	0.00256914	FALSE	FALSE	0.911	Annotated lncRNAs
ENSG00000224407.1	2	chr1	-	1582	spliced	0.371514	0.012087	FALSE	FALSE	0.798	Annotated lncRNAs
ENSG00000224409.1	2	chr1	-	7504	spliced	0.0642857	0.00812349	FALSE	FALSE	0.607	Annotated lncRNAs
ENSG00000224413.1	2	chr21	+	2756	spliced	2.63841	0.0410257	FALSE	FALSE	0.071	Annotated lncRNAs
ENSG00000224417.2	2	chr6	-	4046	spliced	6.78571	0.121916	FALSE	TRUE	0	Annotated lncRNAs
ENSG00000224418.1	2	chr13	+	1587	spliced	11.2716	0.356253	FALSE	TRUE	0.022	Annotated lncRNAs
ENSG00000224424.8	3	chr3	+	4410	spliced	23.5745	0.442263	FALSE	FALSE	0.937	Annotated lncRNAs
ENSG00000224429.9	7	chr13	-	45860	spliced	9.27176	0.380712	FALSE	FALSE	0.781	Annotated lncRNAs
ENSG00000224445.3	5	chr1	-	128664	spliced	0.278743	0.0308641	FALSE	FALSE	0.801	Annotated lncRNAs
ENSG00000224459.2	2	chr1	-	9849	spliced	0.442857	0.028815	FALSE	FALSE	0.379	Annotated lncRNAs
ENSG00000224467.1	3	chr2	-	63994	spliced	0.0428571	0.00668394	FALSE	FALSE	0.093	Annotated lncRNAs
ENSG00000224468.3	3	chr1	-	2881	spliced	0.0285714	0.00394979	FALSE	FALSE	0.011	Annotated lncRNAs
ENSG00000224477.5	2	chr6	+	2345	spliced	0.228571	0.0676284	FALSE	FALSE	0	Annotated lncRNAs
ENSG00000224478.3	5	chr6	+	22162	spliced	0.9	0.0270318	FALSE	FALSE	0	Annotated lncRNAs
ENSG00000224481.4	4	chr1	+	48744	spliced	0.364286	0.0303303	FALSE	FALSE	0	Annotated lncRNAs
ENSG00000224490.5	5	chr2	+	16035	spliced	0.0643357	0.00289844	TRUE	FALSE	0.002	Annotated lncRNAs
ENSG00000224500.1	2	chr10	+	1754	spliced	0.0214286	0.00387716	FALSE	FALSE	0.11	Annotated lncRNAs
ENSG00000224504.2	3	chr10	+	16099	spliced	0.0214286	0.000312314	FALSE	FALSE	0.004	Annotated lncRNAs
ENSG00000224505.3	3	chr17	-	11139	spliced	96.3569	5.46569	TRUE	TRUE	0.589	Annotated lncRNAs
ENSG00000224506.3	4	chr6	+	45866	spliced	0.364286	0.00518145	FALSE	FALSE	0.252	Annotated lncRNAs
ENSG00000224509.3	3	chr2	-	102258	spliced	0.807143	0.0433494	FALSE	FALSE	0	Annotated lncRNAs
ENSG00000224511.2	2	chr13	-	5718	spliced	12.0295	0.285982	TRUE	TRUE	0.588	Annotated lncRNAs
ENSG00000224513.2	3	chr11	+	6778	spliced	0	0	FALSE	FALSE	0.001	Annotated lncRNAs
ENSG00000224514.3	7	chr3	+	95943	spliced	0.0285714	0.00175379	FALSE	FALSE	0.019	Annotated lncRNAs
ENSG00000224515.1	2	chr1	-	789	spliced	0.00714286	0.00130375	FALSE	FALSE	0.014	Annotated lncRNAs
ENSG00000224516.5	3	chr2	-	2040	spliced	0.0785714	0.0101762	FALSE	FALSE	0.041	Annotated lncRNAs
ENSG00000224517.6	3	chr13	+	4157	spliced	0.485714	0.112595	FALSE	FALSE	0.002	Annotated lncRNAs
ENSG00000224521.2	2	chr1	+	16544	spliced	0.476921	0.0199496	FALSE	FALSE	0.006	Annotated lncRNAs
ENSG00000224525.2	3	chr1	+	7273	spliced	0.0429571	0.00236014	TRUE	FALSE	0	Annotated lncRNAs
ENSG00000224532.2	2	chr6	-	1016	spliced	0.0428571	0.00532056	FALSE	FALSE	0.682	Annotated lncRNAs
ENSG00000224533.4	4	chrX	+	145077	spliced	7.84963	0.273295	FALSE	FALSE	0.043	Annotated lncRNAs
ENSG00000224535.2	3	chr1	-	6207	spliced	0.0285714	0.00184149	TRUE	FALSE	0.014	Annotated lncRNAs
ENSG00000224536.2	2	chr1	+	27544	spliced	44.0694	1.47099	TRUE	TRUE	0.766	Annotated lncRNAs
ENSG00000224541.1	2	chr21	+	17734	spliced	0.264286	0.0552776	FALSE	FALSE	0.101	Annotated lncRNAs
ENSG00000224549.1	2	chr9	+	1142	spliced	0.450143	0.0873179	FALSE	FALSE	0.028	Annotated lncRNAs
ENSG00000224559.2	2	chr2	+	12591	spliced	0.621429	0.0123951	FALSE	FALSE	0	Annotated lncRNAs
ENSG00000224563.1	2	chr3	-	6429	spliced	0.157143	0.019439	FALSE	FALSE	0	Annotated lncRNAs
ENSG00000224565.2	4	chr20	-	20403	spliced	1.97523	0.092638	TRUE	FALSE	0	Annotated lncRNAs
ENSG00000224568.3	4	chr2	+	27208	spliced	0.278571	0.013738	TRUE	FALSE	0.055	Annotated lncRNAs
ENSG00000224574.1	4	chr21	-	2680	spliced	0	0	FALSE	FALSE	0.017	Annotated lncRNAs
ENSG00000224577.3	6	chr2	+	323926	spliced	3.95404	0.193945	FALSE	FALSE	0	Annotated lncRNAs
ENSG00000224582.7	5	chr6	+	4945	spliced	0.0142857	0.000163136	FALSE	FALSE	0.274	Annotated lncRNAs
ENSG00000224583.1	2	chr6	+	9619	spliced	0.0214286	0.00493695	FALSE	FALSE	0.233	Annotated lncRNAs
ENSG00000224592.5	5	chr1	+	71712	spliced	0.114286	0.00903323	TRUE	FALSE	0.218	Annotated lncRNAs
ENSG00000224595.1	2	chr7	-	5632	spliced	0.0428571	0.00403499	FALSE	FALSE	0.884	Annotated lncRNAs
ENSG00000224596.9	10	chr10	-	124568	spliced	13.1501	0.264611	TRUE	FALSE	0.486	Annotated lncRNAs
ENSG00000224605.1	3	chr6	-	2688	spliced	0	0	FALSE	FALSE	0.095	Annotated lncRNAs
ENSG00000224606.1	2	chr2	-	1111	spliced	2.06429	0.30644	FALSE	FALSE	0.167	Annotated lncRNAs
ENSG00000224609.8	5	chr1	-	164560	spliced	13.7377	0.300878	FALSE	TRUE	0	Annotated lncRNAs
ENSG00000224610.2	4	chrX	-	161642	spliced	1.26943	0.0846673	TRUE	FALSE	0.948	Annotated lncRNAs
ENSG00000224612.2	4	chr2	-	33364	spliced	0	0	FALSE	FALSE	0	Annotated lncRNAs
ENSG00000224613.7	6	chr1	-	109532	spliced	0.664286	0.0247437	FALSE	FALSE	0.041	Annotated lncRNAs
ENSG00000224614.2	2	chr3	+	5911	spliced	2.23588	0.0836142	TRUE	FALSE	0.088	Annotated lncRNAs
ENSG00000224616.4	4	chr1	-	14652	spliced	144.382	1.23671	TRUE	TRUE	0	Annotated lncRNAs
ENSG00000224621.1	2	chr1	+	2618	spliced	10.9273	1.08105	FALSE	FALSE	0.268	Annotated lncRNAs
ENSG00000224626.1	2	chr2	+	2946	spliced	1.39286	0.339366	FALSE	FALSE	0.302	Annotated lncRNAs
ENSG00000224635.2	3	chr20	-	11905	spliced	10.5327	0.154398	FALSE	FALSE	0	Annotated lncRNAs
ENSG00000224643.5	3	chr2	-	25115	spliced	0	0	FALSE	FALSE	0.173	Annotated lncRNAs
ENSG00000224644.1	2	chr9	+	1236	spliced	0.00714286	0.00229538	FALSE	FALSE	0.097	Annotated lncRNAs
ENSG00000224645.1	2	chr1	+	1319	spliced	0.0214286	0.00497499	FALSE	FALSE	0.144	Annotated lncRNAs
ENSG00000224648.1	2	chr9	-	1257	spliced	0.0785714	0.0172987	TRUE	FALSE	0.395	Annotated lncRNAs
ENSG00000224649.1	2	chr21	-	5769	spliced	0.0785714	0.0164635	FALSE	FALSE	0.005	Annotated lncRNAs
ENSG00000224652.3	4	chr3	+	18369	spliced	0.45	0.0147545	TRUE	FALSE	0.568	Annotated lncRNAs
ENSG00000224655.7	7	chr2	+	30830	spliced	0.314286	0.0112064	FALSE	FALSE	0	Annotated lncRNAs
ENSG00000224658.1	4	chr6	-	45824	spliced	0.0142857	0.00179486	TRUE	FALSE	0.112	Annotated lncRNAs
ENSG00000224660.2	4	chr3	+	10332	spliced	275.227	2.42678	FALSE	FALSE	0.029	Annotated lncRNAs
ENSG00000224661.1	2	chr2	-	1569	spliced	0.00714286	0.000622471	FALSE	FALSE	0	Annotated lncRNAs
ENSG00000224666.3	3	chr6	+	6632	spliced	0.65	0.148711	TRUE	TRUE	0	Annotated lncRNAs
ENSG00000224671.2	4	chr1	-	7886	spliced	0	0	FALSE	FALSE	0.236	Annotated lncRNAs
ENSG00000224675.1	5	chr2	-	21586	spliced	0.9899	0.0241484	FALSE	FALSE	0.002	Annotated lncRNAs
ENSG00000224687.2	2	chr1	-	3308	spliced	20.1482	0.467347	FALSE	FALSE	0.741	Annotated lncRNAs
ENSG00000224691.1	2	chr1	-	489	spliced	0.356786	0.080997	FALSE	FALSE	0.001	Annotated lncRNAs
ENSG00000224699.10	7	chr1	+	96702	spliced	77.2059	3.26168	FALSE	FALSE	0.999	Annotated lncRNAs
ENSG00000224700.2	2	chr11	-	3566	spliced	0.00714286	0.000599829	FALSE	FALSE	0	Annotated lncRNAs
ENSG00000224702.1	3	chr1	+	2464	spliced	0.00714286	0.00101333	FALSE	FALSE	0.001	Annotated lncRNAs
ENSG00000224707.1	2	chr6	+	2358	spliced	4.85002	0.906802	FALSE	FALSE	0.004	Annotated lncRNAs
ENSG00000224711.2	5	chr20	+	20483	spliced	0.0142857	0.000381036	FALSE	FALSE	0.357	Annotated lncRNAs
ENSG00000224713.4	3	chr12	-	7521	spliced	0.135714	0.00329253	FALSE	FALSE	0.262	Annotated lncRNAs
ENSG00000224714.3	3	chr10	-	116504	spliced	0.265029	0.00892999	FALSE	FALSE	0.011	Annotated lncRNAs
ENSG00000224715.1	4	chr22	+	27973	spliced	0.335714	0.00228931	FALSE	FALSE	0.003	Annotated lncRNAs
ENSG00000224717.1	3	chr1	+	13096	spliced	0.955707	0.0118721	FALSE	FALSE	0.456	Annotated lncRNAs
ENSG00000224718.1	3	chr1	+	3126	spliced	0.0214286	0.000188893	FALSE	FALSE	0	Annotated lncRNAs
ENSG00000224721.2	3	chr14	-	4765	spliced	133.641	2.48938	TRUE	TRUE	0.051	Annotated lncRNAs
ENSG00000224729.6	9	chr7	-	14805	spliced	2.47881	0.0790942	TRUE	FALSE	0.308	Annotated lncRNAs
ENSG00000224730.1	2	chr19	-	3171	spliced	0.292857	0.0189103	FALSE	FALSE	0.011	Annotated lncRNAs
ENSG00000224731.1	3	chr2	-	2540	spliced	0.0142857	0.00131468	FALSE	FALSE	0.042	Annotated lncRNAs
ENSG00000224733.1	2	chr6	+	650	spliced	0.114286	0.0125464	FALSE	FALSE	0.287	Annotated lncRNAs
ENSG00000224738.2	2	chr17	+	11856	spliced	6.50654	0.165334	TRUE	FALSE	0.298	Annotated lncRNAs
ENSG00000224739.2	3	chr2	-	4706	spliced	5.43867	2.14847	TRUE	TRUE	0	Annotated lncRNAs
ENSG00000224743.7	6	chr13	-	51914	spliced	1.35124	0.0360109	FALSE	FALSE	0	Annotated lncRNAs
ENSG00000224746.2	3	chr7	+	158477	spliced	2.41254	0.0739552	FALSE	FALSE	0.036	Annotated lncRNAs
ENSG00000224750.6	4	chr10	+	48799	spliced	0.0357143	0.00187741	FALSE	FALSE	0	Annotated lncRNAs
ENSG00000224758.1	2	chr10	-	898	spliced	0.535729	0.0446765	FALSE	FALSE	0	Annotated lncRNAs
ENSG00000224764.1	2	chr9	-	6396	spliced	0.15	0.012607	FALSE	FALSE	0.048	Annotated lncRNAs
ENSG00000224765.2	3	chrX	-	8298	spliced	0.0285714	0.00335329	TRUE	FALSE	0.993	Annotated lncRNAs
ENSG00000224771.2	3	chr3	-	3293	spliced	0	0	FALSE	FALSE	0.002	Annotated lncRNAs
ENSG00000224788.1	4	chr10	+	4781	spliced	0.0285714	0.00203464	FALSE	FALSE	0.06	Annotated lncRNAs
ENSG00000224789.1	3	chr2	-	41660	spliced	2.47251	0.258715	TRUE	TRUE	0.791	Annotated lncRNAs
ENSG00000224790.3	4	chr21	+	8704	spliced	12.5999	0.216018	TRUE	FALSE	0.107	Annotated lncRNAs
ENSG00000224794.2	3	chr22	+	2602	spliced	0.400129	0.01566	FALSE	FALSE	0.021	Annotated lncRNAs
ENSG00000224795.3	5	chr11	-	41133	spliced	0.164286	0.00250784	TRUE	FALSE	0.002	Annotated lncRNAs
ENSG00000224799.1	2	chrX	+	1287	spliced	0.171429	0.0130702	FALSE	FALSE	0.052	Annotated lncRNAs
ENSG00000224805.2	2	chr1	+	1090	spliced	2.7	0.162159	FALSE	TRUE	0	Annotated lncRNAs
ENSG00000224808.1	2	chr3	+	1857	spliced	0.0142857	0.00230081	FALSE	FALSE	0.031	Annotated lncRNAs
ENSG00000224810.1	3	chr1	-	6577	spliced	1.86689	0.0296742	FALSE	FALSE	0.689	Annotated lncRNAs
ENSG00000224812.4	10	chr10	-	166606	spliced	12.0717	0.164611	TRUE	TRUE	0.008	Annotated lncRNAs
ENSG00000224814.1	2	chr2	-	15266	spliced	0.197664	0.0126777	FALSE	FALSE	0.029	Annotated lncRNAs
ENSG00000224817.2	3	chr10	-	28044	spliced	0.0785714	0.0107211	FALSE	FALSE	0.134	Annotated lncRNAs
ENSG00000224818.1	2	chr1	-	764	spliced	0.0101214	0.00111043	FALSE	FALSE	0	Annotated lncRNAs
ENSG00000224819.2	7	chr2	+	79056	spliced	0.235714	0.00525509	FALSE	FALSE	0.257	Annotated lncRNAs
ENSG00000224821.5	5	chr13	-	6892	spliced	0.121429	0.00190457	TRUE	FALSE	0	Annotated lncRNAs
ENSG00000224822.1	2	chr3	-	4299	spliced	24.8674	0.759744	FALSE	FALSE	0.042	Annotated lncRNAs
ENSG00000224825.2	3	chr9	-	13577	spliced	0.505764	0.0167592	FALSE	FALSE	0.043	Annotated lncRNAs
ENSG00000224832.2	5	chr21	-	16832	spliced	0	0	FALSE	FALSE	0.027	Annotated lncRNAs
ENSG00000224842.2	3	chr9	-	24107	spliced	0.15	0.0178365	TRUE	FALSE	0.145	Annotated lncRNAs
ENSG00000224843.8	4	chr6	+	102818	spliced	6.4278	0.322871	FALSE	FALSE	0.025	Annotated lncRNAs
ENSG00000224844.1	2	chr2	-	1188	spliced	0.0357143	0.00492823	FALSE	FALSE	0.128	Annotated lncRNAs
ENSG00000224846.3	3	chr6	-	10270	spliced	1.05001	0.0871349	FALSE	FALSE	0.004	Annotated lncRNAs
ENSG00000224848.3	4	chr9	+	87296	spliced	7.07066	0.274204	TRUE	TRUE	0.14	Annotated lncRNAs
ENSG00000224851.2	8	chr10	+	29008	spliced	0.0142857	0.00113951	FALSE	FALSE	0.027	Annotated lncRNAs
ENSG00000224853.3	9	chr13	-	248419	spliced	0.814286	0.0715819	TRUE	FALSE	0.008	Annotated lncRNAs
ENSG00000224854.3	1	chr9	+	823	unspliced	0.0428571	0.00337013	FALSE	FALSE	0.097	Annotated lncRNAs
ENSG00000224855.5	3	chr3	-	8729	spliced	0.0642857	0.0122828	FALSE	FALSE	0.024	Annotated lncRNAs
ENSG00000224857.1	2	chr1	-	6579	spliced	0	0	FALSE	FALSE	0.015	Annotated lncRNAs
ENSG00000224863.3	4	chr1	-	4718	spliced	0.0214286	0.000352886	FALSE	FALSE	0.011	Annotated lncRNAs
ENSG00000224865.8	6	chr7	+	51665	spliced	0.0357143	0.00116405	FALSE	FALSE	0.006	Annotated lncRNAs
ENSG00000224870.8	3	chr1	+	2532	spliced	165.251	2.97856	TRUE	TRUE	0.116	Annotated lncRNAs
ENSG00000224875.2	4	chr2	-	27064	spliced	4.40483	0.303829	FALSE	TRUE	0.575	Annotated lncRNAs
ENSG00000224876.1	2	chr20	-	2148	spliced	0	0	FALSE	FALSE	0.02	Annotated lncRNAs
ENSG00000224879.1	3	chr2	+	27150	spliced	0.00714286	0.000168857	FALSE	FALSE	0.253	Annotated lncRNAs
ENSG00000224883.1	3	chr22	-	914	spliced	0	0	FALSE	FALSE	0.263	Annotated lncRNAs
ENSG00000224884.1	2	chr3	-	19399	spliced	0.8	0.0807521	FALSE	FALSE	0.439	Annotated lncRNAs
ENSG00000224885.1	2	chr2	-	3125	spliced	5.17864	0.431223	FALSE	FALSE	0	Annotated lncRNAs
ENSG00000224888.4	3	chr16	+	10246	spliced	4.28852	0.040256	FALSE	FALSE	0	Annotated lncRNAs
ENSG00000224893.7	6	chr6	-	121089	spliced	4.68147	0.208603	FALSE	FALSE	0.028	Annotated lncRNAs
ENSG00000224897.9	11	chr7	+	553094	spliced	3.37459	0.139141	TRUE	FALSE	0.158	Annotated lncRNAs
ENSG00000224899.1	2	chr7	-	2286	spliced	0.171429	0.0201503	FALSE	FALSE	0.234	Annotated lncRNAs
ENSG00000224901.1	2	chr1	+	4647	spliced	0	0	FALSE	FALSE	0.013	Annotated lncRNAs
ENSG00000224903.2	3	chr7	-	5398	spliced	15.3511	0.261536	FALSE	FALSE	0.005	Annotated lncRNAs
ENSG00000224905.8	4	chr21	+	117054	spliced	5.37117	0.380986	TRUE	TRUE	0	Annotated lncRNAs
ENSG00000224910.2	5	chr19	+	5016	spliced	0.74085	0.0389931	TRUE	FALSE	0.137	Annotated lncRNAs
ENSG00000224914.4	5	chr10	+	16198	spliced	130.436	2.96046	FALSE	FALSE	0.277	Annotated lncRNAs
ENSG00000224918.1	2	chr3	-	999	spliced	0.114286	0.025357	FALSE	FALSE	0.019	Annotated lncRNAs
ENSG00000224919.1	2	chr10	+	5984	spliced	0.0478786	0.0145044	FALSE	FALSE	0.01	Annotated lncRNAs
ENSG00000224924.8	10	chr21	-	152367	spliced	2.87143	0.0440342	FALSE	FALSE	0.012	Annotated lncRNAs
ENSG00000224932.2	7	chr4	-	46059	spliced	0.0428571	0.00412659	FALSE	FALSE	0.025	Annotated lncRNAs
ENSG00000224933.2	2	chr13	-	1479	spliced	0.0214286	0.00562264	FALSE	FALSE	0.069	Annotated lncRNAs
ENSG00000224934.6	5	chr10	+	32345	spliced	70.1397	1.33296	TRUE	TRUE	0.321	Annotated lncRNAs
ENSG00000224935.2	4	chr9	-	60489	spliced	0.00714286	0.000875893	FALSE	FALSE	0	Annotated lncRNAs
ENSG00000224939.1	2	chr1	+	5470	spliced	0.421429	0.00672721	TRUE	FALSE	0.029	Annotated lncRNAs
ENSG00000224943.1	3	chr1	+	17056	spliced	0.00714286	0.000968514	FALSE	FALSE	0	Annotated lncRNAs
ENSG00000224944.2	4	chr6	-	133137	spliced	0.478571	0.0186719	FALSE	FALSE	0	Annotated lncRNAs
ENSG00000224945.1	3	chr9	-	21331	spliced	3.19573	0.319359	FALSE	FALSE	0.001	Annotated lncRNAs
ENSG00000224950.2	2	chr1	-	6197	spliced	33.6413	0.537465	FALSE	FALSE	0.253	Annotated lncRNAs
ENSG00000224957.6	6	chr3	+	310500	spliced	9.44289	0.296471	TRUE	FALSE	0.024	Annotated lncRNAs
ENSG00000224958.6	3	chr9	-	4280	spliced	8.66086	0.836423	FALSE	FALSE	0.104	Annotated lncRNAs
ENSG00000224961.3	4	chr20	+	57085	spliced	69.5406	6.84444	FALSE	FALSE	0.005	Annotated lncRNAs
ENSG00000224965.1	2	chr1	-	1154	spliced	1.92857	0.107523	TRUE	FALSE	0.255	Annotated lncRNAs
ENSG00000224968.3	4	chr1	+	86321	spliced	53.9126	2.09529	TRUE	TRUE	0	Annotated lncRNAs
ENSG00000224969.1	2	chr1	-	1197	spliced	0.185714	0.0224653	TRUE	FALSE	0	Annotated lncRNAs
ENSG00000224970.2	2	chr7	+	16908	spliced	0	0	FALSE	FALSE	0.599	Annotated lncRNAs
ENSG00000224972.1	4	chr9	+	76190	spliced	5.17919	0.589291	FALSE	FALSE	0.029	Annotated lncRNAs
ENSG00000224973.6	10	chr22	+	25837	spliced	0.228571	0.00900191	TRUE	FALSE	0.012	Annotated lncRNAs
ENSG00000224975.1	1	chrX	+	945	unspliced	32.806	1.40808	FALSE	FALSE	0.013	Annotated lncRNAs
ENSG00000224977.2	2	chr1	+	659	spliced	1.47154	0.12332	TRUE	TRUE	0.173	Annotated lncRNAs
ENSG00000224984.1	2	chr6	-	738	spliced	15.5651	1.80661	FALSE	FALSE	0.067	Annotated lncRNAs
ENSG00000224985.1	2	chr1	-	5590	spliced	1.63858	0.285178	FALSE	FALSE	0.646	Annotated lncRNAs
ENSG00000224989.2	7	chrY	+	14061	spliced	0	0	FALSE	FALSE	0	Annotated lncRNAs
ENSG00000224992.2	2	chr9	-	1248	spliced	2.60016	0.116971	FALSE	TRUE	0	Annotated lncRNAs
ENSG00000224995.1	2	chr6	-	872	spliced	0.2	0.0290779	FALSE	FALSE	0.002	Annotated lncRNAs
ENSG00000225000.1	2	chr7	-	1677	spliced	0.0142857	0.000964986	FALSE	FALSE	0.099	Annotated lncRNAs
ENSG00000225002.2	2	chr9	-	3472	spliced	0	0	FALSE	FALSE	0.213	Annotated lncRNAs
ENSG00000225006.1	4	chr1	+	27928	spliced	0	0	FALSE	FALSE	0.011	Annotated lncRNAs
ENSG00000225007.1	2	chr22	+	533	spliced	0.05	0.00987368	FALSE	FALSE	0.003	Annotated lncRNAs
ENSG00000225012.5	3	chrX	+	23246	spliced	0.186729	0.0639099	FALSE	FALSE	0.174	Annotated lncRNAs
ENSG00000225028.1	2	chr1	+	2172	spliced	0.107143	0.00252487	FALSE	FALSE	0.699	Annotated lncRNAs
ENSG00000225032.5	6	chr9	+	6455	spliced	19.6341	0.57419	FALSE	FALSE	0.717	Annotated lncRNAs
ENSG00000225037.1	2	chrX	+	477	spliced	0.0142857	0.00128435	FALSE	FALSE	0.238	Annotated lncRNAs
ENSG00000225039.2	2	chr13	-	3913	spliced	4.27869	0.0887619	TRUE	TRUE	0.005	Annotated lncRNAs
ENSG00000225044.1	2	chr3	-	25090	spliced	0	0	FALSE	FALSE	0	Annotated lncRNAs
ENSG00000225050.2	3	chr9	-	45021	spliced	0	0	TRUE	FALSE	0.063	Annotated lncRNAs
ENSG00000225056.1	2	chr20	-	1166	spliced	0.128571	0.024082	FALSE	FALSE	0	Annotated lncRNAs
ENSG00000225057.2	7	chr2	+	23950	spliced	1.34354	0.0181454	FALSE	FALSE	0	Annotated lncRNAs
ENSG00000225058.1	2	chr3	-	6569	spliced	0.142857	0.020055	FALSE	FALSE	0.006	Annotated lncRNAs
ENSG00000225062.1	3	chr2	-	1171	spliced	2.27858	0.217956	TRUE	FALSE	0.369	Annotated lncRNAs
ENSG00000225063.1	2	chr1	-	3047	spliced	0.00714286	0.000486957	FALSE	FALSE	0.058	Annotated lncRNAs
ENSG00000225064.1	3	chr2	+	10246	spliced	0.00714286	0.00118515	FALSE	FALSE	0	Annotated lncRNAs
ENSG00000225075.1	3	chr1	-	2934	spliced	0.435714	0.0439577	FALSE	FALSE	0.77	Annotated lncRNAs
ENSG00000225076.1	2	chrX	-	13813	spliced	0.0357143	0.00379099	FALSE	FALSE	0.026	Annotated lncRNAs
ENSG00000225077.3	5	chr1	+	4753	spliced	3.0788	0.077392	FALSE	FALSE	0.105	Annotated lncRNAs
ENSG00000225083.2	2	chr13	+	10224	spliced	0.693693	0.0286178	TRUE	FALSE	0	Annotated lncRNAs
ENSG00000225084.1	2	chr17	+	931	spliced	0.0285714	0.00102834	FALSE	FALSE	0.022	Annotated lncRNAs
ENSG00000225085.1	2	chr9	+	1052	spliced	0.0214286	0.00185844	FALSE	FALSE	0.189	Annotated lncRNAs
ENSG00000225087.2	5	chr1	-	262694	spliced	1.4696	0.126969	FALSE	FALSE	0.146	Annotated lncRNAs
ENSG00000225092.2	2	chr6	+	2205	spliced	39.2921	1.07681	FALSE	FALSE	0.02	Annotated lncRNAs
ENSG00000225096.3	8	chr6	+	476927	spliced	3.55691	0.146019	FALSE	FALSE	0.067	Annotated lncRNAs
ENSG00000225102.2	3	chr6	-	10949	spliced	0	0	FALSE	FALSE	0.973	Annotated lncRNAs
ENSG00000225105.2	2	chr13	-	17189	spliced	0.00714286	0.00131814	FALSE	FALSE	0	Annotated lncRNAs
ENSG00000225106.1	3	chr20	-	16838	spliced	0.05	0.00198966	TRUE	FALSE	0.032	Annotated lncRNAs
ENSG00000225107.1	4	chr2	-	18731	spliced	0.0142857	0.00193644	FALSE	FALSE	0.008	Annotated lncRNAs
ENSG00000225111.2	2	chr2	-	1356	spliced	9.25931	1.70926	TRUE	TRUE	1	Annotated lncRNAs
ENSG00000225112.1	2	chr10	+	1640	spliced	0.05	0.00955053	FALSE	FALSE	0.201	Annotated lncRNAs
ENSG00000225113.1	2	chr1	+	1557	spliced	0.0460429	0.00763131	FALSE	FALSE	0.032	Annotated lncRNAs
ENSG00000225126.1	2	chr1	-	459	spliced	0.107143	0.0260073	FALSE	FALSE	0.034	Annotated lncRNAs
ENSG00000225127.4	4	chr20	-	20939	spliced	0.171429	0.00775693	TRUE	FALSE	0.111	Annotated lncRNAs
ENSG00000225128.1	4	chr7	+	68172	spliced	0.0214286	0.00309779	FALSE	FALSE	0	Annotated lncRNAs
ENSG00000225129.1	2	chr20	-	5580	spliced	0.0715071	0.00745804	FALSE	FALSE	0.026	Annotated lncRNAs
ENSG00000225138.8	7	chr5	+	7649	spliced	332.968	12.7608	TRUE	TRUE	0.026	Annotated lncRNAs
ENSG00000225140.1	2	chr10	+	2618	spliced	0.528571	0.0140091	TRUE	FALSE	0	Annotated lncRNAs
ENSG00000225144.2	3	chr7	+	7118	spliced	0.0142857	0.00131066	FALSE	FALSE	0.16	Annotated lncRNAs
ENSG00000225146.1	2	chr7	+	14867	spliced	0.0928571	0.00839751	FALSE	FALSE	0	Annotated lncRNAs
ENSG00000225148.1	2	chr6	-	21288	spliced	0.0142857	0.000973557	FALSE	FALSE	0.799	Annotated lncRNAs
ENSG00000225152.1	2	chr10	-	1928	spliced	0	0	FALSE	FALSE	0.116	Annotated lncRNAs
ENSG00000225156.2	4	chr2	+	14099	spliced	0.0642857	0.00083685	FALSE	FALSE	0.002	Annotated lncRNAs
ENSG00000225166.2	5	chr2	+	32952	spliced	0.0142857	0.00132218	FALSE	FALSE	0.339	Annotated lncRNAs
ENSG00000225172.6	4	chr1	+	12128	spliced	0.428571	0.0399565	FALSE	FALSE	0	Annotated lncRNAs
ENSG00000225173.2	2	chr6	-	1819	spliced	0.628571	0.0209592	TRUE	FALSE	0	Annotated lncRNAs
ENSG00000225174.2	2	chr6	+	35936	spliced	0.0285714	0.000226879	FALSE	FALSE	0.469	Annotated lncRNAs
ENSG00000225177.6	3	chr6	+	4741	spliced	14.0782	0.718047	TRUE	TRUE	0.699	Annotated lncRNAs
ENSG00000225179.2	3	chr13	-	205354	spliced	0.185714	0.0106243	FALSE	FALSE	0.34	Annotated lncRNAs
ENSG00000225181.1	2	chr20	-	729	spliced	0	0	FALSE	FALSE	0.013	Annotated lncRNAs
ENSG00000225187.1	2	chr2	+	3383	spliced	4.57859	0.218918	FALSE	FALSE	0	Annotated lncRNAs
ENSG00000225194.4	2	chr9	-	8270	spliced	9.43715	0.212025	TRUE	FALSE	0.007	Annotated lncRNAs
ENSG00000225195.2	2	chr12	+	1633	spliced	2.62861	0.85814	FALSE	FALSE	0.028	Annotated lncRNAs
ENSG00000225203.2	3	chr13	-	1784	spliced	0.692857	0.13304	FALSE	FALSE	0.039	Annotated lncRNAs
ENSG00000225205.5	4	chr2	-	75757	spliced	52.3387	2.18881	TRUE	TRUE	0.101	Annotated lncRNAs
ENSG00000225206.11	6	chr1	-	116390	spliced	1.07143	0.0256937	TRUE	FALSE	1	Annotated lncRNAs
ENSG00000225208.1	2	chr10	+	488	spliced	0	0	FALSE	FALSE	0.663	Annotated lncRNAs
ENSG00000225209.2	8	chr7	+	16683	spliced	0.0285714	0.00174161	FALSE	FALSE	0.004	Annotated lncRNAs
ENSG00000225213.2	3	chr10	-	27026	spliced	6.71471	0.55015	TRUE	FALSE	0	Annotated lncRNAs
ENSG00000225214.1	2	chr2	+	10875	spliced	0.0142857	0.00103038	FALSE	FALSE	0.048	Annotated lncRNAs
ENSG00000225216.6	4	chr2	-	7538	spliced	0.1	0.0148534	FALSE	FALSE	0.937	Annotated lncRNAs
ENSG00000225218.1	3	chr21	-	5438	spliced	1.18571	0.290041	FALSE	FALSE	0.065	Annotated lncRNAs
ENSG00000225226.2	4	chr2	+	21286	spliced	0.731207	0.031071	FALSE	FALSE	0.561	Annotated lncRNAs
ENSG00000225230.1	2	chr5	-	10674	spliced	0.52145	0.0252756	FALSE	FALSE	0.014	Annotated lncRNAs
ENSG00000225231.2	5	chr12	-	6992	spliced	1.54999	0.0433809	TRUE	FALSE	0.147	Annotated lncRNAs
ENSG00000225233.2	3	chr1	+	86980	spliced	0.0857143	0.0048373	FALSE	FALSE	0.143	Annotated lncRNAs
ENSG00000225234.1	2	chr2	-	1168	spliced	1.10714	0.049735	FALSE	FALSE	0.003	Annotated lncRNAs
ENSG00000225235.1	2	chrX	-	592	spliced	0.3	0.053457	FALSE	FALSE	0.803	Annotated lncRNAs
ENSG00000225243.5	3	chr1	-	28545	spliced	0.314286	0.0375371	FALSE	FALSE	0.012	Annotated lncRNAs
ENSG00000225249.6	7	chr13	+	557768	spliced	0.135714	0.0104502	TRUE	FALSE	0.07	Annotated lncRNAs
ENSG00000225255.6	3	chr22	+	31668	spliced	0.0785714	0.00417529	FALSE	FALSE	0.011	Annotated lncRNAs
ENSG00000225258.1	4	chr2	-	120743	spliced	0.165336	0.016684	FALSE	FALSE	0.151	Annotated lncRNAs
ENSG00000225263.1	3	chr13	+	8345	spliced	0	0	FALSE	FALSE	0.771	Annotated lncRNAs
ENSG00000225265.2	3	chr1	+	4019	spliced	11.5661	0.513708	TRUE	TRUE	0.054	Annotated lncRNAs
ENSG00000225269.3	6	chr10	+	27296	spliced	0.128571	0.00526014	FALSE	FALSE	0.021	Annotated lncRNAs
ENSG00000225279.2	5	chr1	+	18309	spliced	4.43756	0.129441	FALSE	FALSE	0.936	Annotated lncRNAs
ENSG00000225280.7	3	chr20	+	2652	spliced	0.0214286	0.00710871	FALSE	FALSE	0.052	Annotated lncRNAs
ENSG00000225284.1	2	chr2	+	1414	spliced	0.0214286	0.0030906	FALSE	FALSE	0.667	Annotated lncRNAs
ENSG00000225285.1	2	chr1	-	4035	spliced	4.32164	0.395698	FALSE	FALSE	0.084	Annotated lncRNAs
ENSG00000225292.2	3	chr10	+	17377	spliced	1.29876	0.276554	FALSE	FALSE	0.19	Annotated lncRNAs
ENSG00000225298.5	4	chr21	+	28855	spliced	0	0	FALSE	FALSE	0.003	Annotated lncRNAs
ENSG00000225299.1	2	chr10	+	2420	spliced	0.0142857	0.00268073	FALSE	FALSE	0.017	Annotated lncRNAs
ENSG00000225300.1	2	chr1	+	2230	spliced	35.7962	0.736828	FALSE	FALSE	NA	Annotated lncRNAs
ENSG00000225303.2	2	chr10	+	1433	spliced	0	0	FALSE	FALSE	0	Annotated lncRNAs
ENSG00000225311.1	2	chr6	-	21603	spliced	0.0142857	0.00251823	FALSE	FALSE	0.015	Annotated lncRNAs
ENSG00000225313.5	4	chr1	+	41898	spliced	0.807143	0.0524727	FALSE	FALSE	0.385	Annotated lncRNAs
ENSG00000225315.2	4	chr1	+	45965	spliced	1.4	0.168966	FALSE	FALSE	0.028	Annotated lncRNAs
ENSG00000225316.3	5	chr13	+	27276	spliced	0.0285714	0.00126587	FALSE	FALSE	0.091	Annotated lncRNAs
ENSG00000225321.2	5	chr20	-	20965	spliced	12.9253	0.152878	FALSE	FALSE	0	Annotated lncRNAs
ENSG00000225325.1	3	chr1	-	64906	spliced	0	0	FALSE	FALSE	0.006	Annotated lncRNAs
ENSG00000225328.2	5	chr2	-	50762	spliced	1.7753	0.0737278	FALSE	FALSE	0	Annotated lncRNAs
ENSG00000225329.3	5	chr7	-	32018	spliced	188.657	6.81596	TRUE	TRUE	0.108	Annotated lncRNAs
ENSG00000225330.1	3	chr21	+	95815	spliced	3.45824	0.366365	TRUE	FALSE	0.725	Annotated lncRNAs
ENSG00000225331.1	3	chr21	-	1337	spliced	3.99307	0.177396	TRUE	TRUE	0	Annotated lncRNAs
ENSG00000225334.3	3	chr1	+	13012	spliced	0.128571	0.00655957	FALSE	FALSE	0	Annotated lncRNAs
ENSG00000225335.3	2	chr22	-	2358	spliced	140.781	4.04241	TRUE	TRUE	0.001	Annotated lncRNAs
ENSG00000225337.1	2	chr9	+	1053	spliced	0.00714286	0.00160965	FALSE	FALSE	0	Annotated lncRNAs
ENSG00000225339.4	4	chr6	+	38234	spliced	10.1339	0.277096	TRUE	FALSE	0.352	Annotated lncRNAs
ENSG00000225341.1	2	chr2	+	6908	spliced	0.00714286	0.000337243	FALSE	FALSE	0.016	Annotated lncRNAs
ENSG00000225342.2	4	chr12	-	38907	spliced	6.58613	0.169655	TRUE	TRUE	0.064	Annotated lncRNAs
ENSG00000225350.1	2	chr13	-	5773	spliced	0	0	FALSE	FALSE	0	Annotated lncRNAs
ENSG00000225359.1	2	chr1	-	679	spliced	0.00714286	0.000819179	FALSE	FALSE	0.023	Annotated lncRNAs
ENSG00000225361.4	3	chr9	-	18051	spliced	94.8022	2.39866	TRUE	TRUE	0.004	Annotated lncRNAs
ENSG00000225362.10	4	chr15	-	5251	spliced	0.692857	0.0162536	TRUE	FALSE	0.209	Annotated lncRNAs
ENSG00000225365.1	2	chr7	+	2385	spliced	0.228571	0.0129	TRUE	FALSE	0.009	Annotated lncRNAs
ENSG00000225376.6	4	chr9	+	13851	spliced	0.32865	0.0394422	TRUE	FALSE	0.028	Annotated lncRNAs
ENSG00000225377.6	3	chr20	-	31631	spliced	208.38	4.69462	TRUE	FALSE	0.007	Annotated lncRNAs
ENSG00000225378.1	3	chr2	-	3211	spliced	0.121429	0.00993422	FALSE	FALSE	0.001	Annotated lncRNAs
ENSG00000225383.8	5	chr10	-	10611	spliced	25.1221	1.21441	TRUE	TRUE	0.091	Annotated lncRNAs
ENSG00000225386.2	4	chr3	-	8683	spliced	2.25001	0.0209433	FALSE	FALSE	0.544	Annotated lncRNAs
ENSG00000225387.1	2	chr1	+	2686	spliced	0.107143	0.00945662	FALSE	FALSE	0	Annotated lncRNAs
ENSG00000225391.5	3	chr6	-	11070	spliced	0.0714286	0.0024933	TRUE	FALSE	0.12	Annotated lncRNAs
ENSG00000225393.1	2	chrX	+	18761	spliced	2.40697	0.232064	FALSE	FALSE	0.009	Annotated lncRNAs
ENSG00000225399.4	1	chr3	+	1232	unspliced	1.87858	0.0762931	FALSE	FALSE	0	Annotated lncRNAs
ENSG00000225407.3	4	chr5	-	24777	spliced	0.242857	0.0256654	FALSE	FALSE	0.18	Annotated lncRNAs
ENSG00000225408.1	2	chr9	-	1224	spliced	1.72343	0.209937	FALSE	FALSE	0.827	Annotated lncRNAs
ENSG00000225411.3	5	chr9	-	12016	spliced	1.29901	0.0327483	FALSE	FALSE	0	Annotated lncRNAs
ENSG00000225413.2	2	chr22	-	1109	spliced	0.0285714	0.00272925	FALSE	FALSE	0.076	Annotated lncRNAs
ENSG00000225417.1	2	chr20	-	964	spliced	0	0	FALSE	FALSE	0.152	Annotated lncRNAs
ENSG00000225420.1	3	chr2	+	36891	spliced	1.05016	0.0242887	TRUE	FALSE	0.022	Annotated lncRNAs
ENSG00000225421.2	4	chr2	-	279115	spliced	97.2718	5.09596	FALSE	TRUE	0.002	Annotated lncRNAs
ENSG00000225424.1	2	chr10	+	13472	spliced	0.00714286	0.000124679	FALSE	FALSE	0	Annotated lncRNAs
ENSG00000225427.2	8	chr13	-	53780	spliced	0.0214286	0.000944293	TRUE	FALSE	0.041	Annotated lncRNAs
ENSG00000225431.1	2	chr21	-	15779	spliced	1.80714	0.0400634	TRUE	FALSE	0	Annotated lncRNAs
ENSG00000225434.4	7	chr9	+	51355	spliced	107.689	2.85097	TRUE	TRUE	0	Annotated lncRNAs
ENSG00000225437.6	4	chr6	-	11605	spliced	0.00714286	0.000101571	FALSE	FALSE	0.009	Annotated lncRNAs
ENSG00000225439.4	3	chr2	+	3946	spliced	18.0469	0.388912	TRUE	FALSE	0.272	Annotated lncRNAs
ENSG00000225442.2	2	chr17	-	1715	spliced	0.107143	0.00388146	FALSE	FALSE	0.011	Annotated lncRNAs
ENSG00000225444.2	3	chr2	+	19455	spliced	0	0	FALSE	FALSE	0	Annotated lncRNAs
ENSG00000225446.3	2	chr1	+	4132	spliced	0.142857	0.00731579	FALSE	FALSE	0	Annotated lncRNAs
ENSG00000225450.1	2	chr22	+	10039	spliced	4.49344	0.388475	FALSE	FALSE	0.78	Annotated lncRNAs
ENSG00000225457.1	3	chr7	+	45668	spliced	0.0142857	0.00101184	TRUE	FALSE	0.345	Annotated lncRNAs
ENSG00000225458.1	2	chr20	+	72830	spliced	0	0	FALSE	FALSE	0.002	Annotated lncRNAs
ENSG00000225465.10	4	chr22	-	42335	spliced	8.15175	0.101086	FALSE	FALSE	0	Annotated lncRNAs
ENSG00000225470.8	7	chrX	+	126227	spliced	614.632	17.3471	TRUE	TRUE	0	Annotated lncRNAs
ENSG00000225472.2	2	chr9	+	41418	spliced	1.35714	0.0667873	TRUE	FALSE	0.568	Annotated lncRNAs
ENSG00000225473.1	3	chr3	+	1876	spliced	0.128907	0.0139709	FALSE	FALSE	0.019	Annotated lncRNAs
ENSG00000225479.1	2	chr20	+	8215	spliced	1.71479	0.485446	FALSE	FALSE	0.088	Annotated lncRNAs
ENSG00000225484.7	9	chr10	-	165201	spliced	614.498	13.6575	TRUE	TRUE	0.001	Annotated lncRNAs
ENSG00000225488.3	3	chr7	-	6799	spliced	0.0929	0.00313661	FALSE	FALSE	0.008	Annotated lncRNAs
ENSG00000225489.8	6	chr9	+	11282	spliced	75.519	3.03618	TRUE	TRUE	0	Annotated lncRNAs
ENSG00000225493.1	3	chr2	-	44365	spliced	0	0	FALSE	FALSE	0	Annotated lncRNAs
ENSG00000225497.5	2	chr10	+	2449	spliced	0.0285714	0.00575768	FALSE	FALSE	0.031	Annotated lncRNAs
ENSG00000225498.1	3	chr7	+	10097	spliced	1.03639	0.0712434	FALSE	FALSE	0.111	Annotated lncRNAs
ENSG00000225506.2	4	chr1	-	82619	spliced	1.74544	0.0676128	FALSE	FALSE	0.187	Annotated lncRNAs
ENSG00000225518.3	4	chr1	+	6876	spliced	4.60005	0.322217	FALSE	TRUE	0.046	Annotated lncRNAs
ENSG00000225519.1	2	chr10	+	11771	spliced	0.0142857	0.00322699	TRUE	FALSE	0.008	Annotated lncRNAs
ENSG00000225521.1	3	chr2	-	48518	spliced	0.207143	0.0140841	TRUE	FALSE	0.14	Annotated lncRNAs
ENSG00000225527.1	2	chr10	-	1488	spliced	4.72999	0.96321	FALSE	FALSE	0.004	Annotated lncRNAs
ENSG00000225532.1	3	chr6	-	1605	spliced	0.128571	0.0243186	FALSE	FALSE	0.028	Annotated lncRNAs
ENSG00000225535.7	5	chr7	+	95751	spliced	0.764486	0.0627517	FALSE	FALSE	0.249	Annotated lncRNAs
ENSG00000225537.1	3	chr7	+	81471	spliced	0	0	FALSE	FALSE	0	Annotated lncRNAs
ENSG00000225539.8	9	chr2	+	232389	spliced	14.0195	0.388652	TRUE	FALSE	0.005	Annotated lncRNAs
ENSG00000225542.2	3	chr3	+	37171	spliced	0.0571429	0.008012	TRUE	FALSE	0.056	Annotated lncRNAs
ENSG00000225545.1	2	chr1	-	988	spliced	0	0	FALSE	FALSE	0.067	Annotated lncRNAs
ENSG00000225546.6	6	chr7	-	412374	spliced	0.367557	0.0232578	TRUE	FALSE	0.03	Annotated lncRNAs
ENSG00000225548.7	9	chr3	+	134028	spliced	0.722107	0.0623122	FALSE	FALSE	0.034	Annotated lncRNAs
ENSG00000225552.1	3	chr3	-	3189	spliced	0.0142857	0.00103851	FALSE	FALSE	0.014	Annotated lncRNAs
ENSG00000225555.2	3	chr21	-	22266	spliced	0.958793	0.0143877	FALSE	FALSE	0.049	Annotated lncRNAs
ENSG00000225559.1	2	chr7	+	1198	spliced	0	0	FALSE	FALSE	0.001	Annotated lncRNAs
ENSG00000225561.2	4	chr1	-	5958	spliced	0.00714286	0.000815736	FALSE	FALSE	0.017	Annotated lncRNAs
ENSG00000225563.2	3	chr20	-	27475	spliced	0.385714	0.026794	FALSE	FALSE	0	Annotated lncRNAs
ENSG00000225564.6	10	chr9	-	184512	spliced	0.5056	0.00963498	TRUE	FALSE	0	Annotated lncRNAs
ENSG00000225570.1	2	chr2	-	3036	spliced	0	0	FALSE	FALSE	0.018	Annotated lncRNAs
ENSG00000225572.1	2	chr7	+	13258	spliced	0.1	0.00160844	FALSE	FALSE	0.206	Annotated lncRNAs
ENSG00000225578.1	3	chr3	+	2658	spliced	1.03915	0.0926931	FALSE	FALSE	0.002	Annotated lncRNAs
ENSG00000225579.2	5	chr13	+	64423	spliced	0.921579	0.0192154	FALSE	FALSE	0.282	Annotated lncRNAs
ENSG00000225582.2	3	chr17	+	2877	spliced	0.00714286	3.41357e-05	FALSE	FALSE	0.251	Annotated lncRNAs
ENSG00000225588.2	4	chr2	+	45048	spliced	0.0142857	0.00227797	FALSE	FALSE	0.263	Annotated lncRNAs
ENSG00000225595.2	2	chr6	-	5006	spliced	0.271429	0.00857318	FALSE	FALSE	0	Annotated lncRNAs
ENSG00000225598.1	2	chr1	-	1258	spliced	0.00714286	0.0005398	FALSE	FALSE	0	Annotated lncRNAs
ENSG00000225602.5	4	chr1	+	5640	spliced	0.0285714	0.00223966	FALSE	FALSE	0.015	Annotated lncRNAs
ENSG00000225605.3	9	chr1	+	92903	spliced	0.0714286	0.00647627	FALSE	FALSE	0	Annotated lncRNAs
ENSG00000225606.1	2	chr7	-	1268	spliced	2.86481	0.120786	FALSE	FALSE	0.043	Annotated lncRNAs
ENSG00000225610.1	3	chr2	+	11274	spliced	0.646021	0.039489	FALSE	FALSE	0	Annotated lncRNAs
ENSG00000225611.2	2	chr3	+	3123	spliced	3.95071	0.164243	TRUE	FALSE	0.125	Annotated lncRNAs
ENSG00000225612.2	4	chr7	+	3776	spliced	0.128571	0.00569336	FALSE	FALSE	0.002	Annotated lncRNAs
ENSG00000225613.2	3	chr6	-	4306	spliced	0.644536	0.0668712	FALSE	FALSE	0.046	Annotated lncRNAs
ENSG00000225619.1	2	chr2	+	7879	spliced	0.00714286	0.000119086	FALSE	FALSE	0	Annotated lncRNAs
ENSG00000225620.1	2	chr1	+	484	spliced	0.0428571	0.00845868	FALSE	FALSE	0.401	Annotated lncRNAs
ENSG00000225623.1	4	chr1	-	97885	spliced	0.471429	0.0607727	FALSE	FALSE	0.067	Annotated lncRNAs
ENSG00000225626.4	2	chr9	-	2380	spliced	0.0357143	0.00304754	TRUE	FALSE	0.206	Annotated lncRNAs
ENSG00000225632.1	2	chr1	+	1967	spliced	0.185714	0.00528312	TRUE	FALSE	0.002	Annotated lncRNAs
ENSG00000225637.1	2	chr21	+	3235	spliced	0.107143	0.00110408	FALSE	FALSE	0	Annotated lncRNAs
ENSG00000225640.1	3	chr20	-	2128	spliced	0.113693	0.0322243	FALSE	FALSE	0.001	Annotated lncRNAs
ENSG00000225643.1	2	chr1	+	8879	spliced	2.22688	0.224164	FALSE	FALSE	0.005	Annotated lncRNAs
ENSG00000225647.2	6	chr7	+	40998	spliced	0.393821	0.0204849	FALSE	FALSE	0.947	Annotated lncRNAs
ENSG00000225649.7	7	chr2	-	226437	spliced	2.00715	0.0551117	TRUE	FALSE	0.255	Annotated lncRNAs
ENSG00000225652.2	5	chr10	+	25763	spliced	0.128571	0.00467299	TRUE	FALSE	0.003	Annotated lncRNAs
ENSG00000225655.6	2	chr9	+	2748	spliced	0.473657	0.0389858	FALSE	FALSE	0.166	Annotated lncRNAs
ENSG00000225656.1	2	chr1	-	1067	spliced	0.0428571	0.0090501	FALSE	FALSE	0	Annotated lncRNAs
ENSG00000225657.2	6	chr20	+	21059	spliced	0.0285714	0.00435484	FALSE	FALSE	0	Annotated lncRNAs
ENSG00000225670.4	4	chr1	-	13649	spliced	22.8569	0.166903	FALSE	FALSE	0.543	Annotated lncRNAs
ENSG00000225675.2	3	chr1	+	8277	spliced	0.828571	0.089646	TRUE	FALSE	0.112	Annotated lncRNAs
ENSG00000225676.2	3	chr22	-	24378	spliced	0.0428571	0.000695914	FALSE	FALSE	0.556	Annotated lncRNAs
ENSG00000225680.1	2	chr14	-	14195	spliced	2.46429	0.164192	FALSE	TRUE	0.829	Annotated lncRNAs
ENSG00000225683.6	7	chr6	-	28209	spliced	0.0785714	0.00137739	TRUE	FALSE	0.564	Annotated lncRNAs
ENSG00000225684.4	5	chr9	-	9427	spliced	8.87494	0.0604659	FALSE	FALSE	0.061	Annotated lncRNAs
ENSG00000225689.2	11	chrX	-	1299386	spliced	8.46446	0.155744	FALSE	FALSE	0.018	Annotated lncRNAs
ENSG00000225703.1	2	chr7	-	4283	spliced	0.0142857	0.00133769	FALSE	FALSE	0	Annotated lncRNAs
ENSG00000225706.2	2	chr9	+	6646	spliced	26.0591	0.75516	TRUE	TRUE	0.147	Annotated lncRNAs
ENSG00000225708.6	2	chr20	-	3017	spliced	0.1	0.00748856	TRUE	FALSE	0.115	Annotated lncRNAs
ENSG00000225718.2	3	chr7	-	244103	spliced	0.471429	0.0230553	TRUE	FALSE	0.117	Annotated lncRNAs
ENSG00000225721.5	3	chr1	-	16774	spliced	0.702243	0.0573386	FALSE	FALSE	0.418	Annotated lncRNAs
ENSG00000225725.4	8	chr8	+	53742	spliced	1.13946	0.0228267	FALSE	FALSE	0.016	Annotated lncRNAs
ENSG00000225730.1	4	chr6	+	5608	spliced	0.607143	0.0292098	FALSE	FALSE	0.611	Annotated lncRNAs
ENSG00000225731.1	2	chr21	-	8165	spliced	1.29286	0.0305809	FALSE	FALSE	0.01	Annotated lncRNAs
ENSG00000225733.7	6	chr3	-	28078	spliced	2416.33	37.6752	TRUE	TRUE	0.158	Annotated lncRNAs
ENSG00000225738.2	3	chr10	-	3936	spliced	0	0	TRUE	FALSE	0	Annotated lncRNAs
ENSG00000225742.6	5	chr3	-	47812	spliced	0.221429	0.00969935	FALSE	FALSE	0.247	Annotated lncRNAs
ENSG00000225744.1	2	chr2	+	4678	spliced	0	0	FALSE	FALSE	0	Annotated lncRNAs
ENSG00000225746.13	37	chr14	+	144090	spliced	60.4718	2.42434	TRUE	FALSE	0.058	Annotated lncRNAs
ENSG00000225750.1	3	chr1	-	2501	spliced	1.47864	0.468877	FALSE	FALSE	0.048	Annotated lncRNAs
ENSG00000225751.2	5	chr17	+	17818	spliced	0.0428571	0.00195806	FALSE	FALSE	0.168	Annotated lncRNAs
ENSG00000225752.1	2	chr6	-	5612	spliced	0.0142857	0.00198661	FALSE	FALSE	0.405	Annotated lncRNAs
ENSG00000225756.1	2	chr9	-	2728	spliced	9.23653	0.142406	FALSE	FALSE	0	Annotated lncRNAs
ENSG00000225759.1	3	chr20	-	3822	spliced	0.00714286	0.00011625	FALSE	FALSE	0.019	Annotated lncRNAs
ENSG00000225761.1	2	chr10	+	22779	spliced	3.99286	0.812847	FALSE	FALSE	0.166	Annotated lncRNAs
ENSG00000225762.1	3	chr1	-	27550	spliced	17.0934	1.78637	FALSE	FALSE	0.042	Annotated lncRNAs
ENSG00000225764.3	5	chr3	+	29219	spliced	1.98419	0.119924	TRUE	FALSE	0.552	Annotated lncRNAs
ENSG00000225765.2	3	chr2	-	2050	spliced	0	0	TRUE	FALSE	0.071	Annotated lncRNAs
ENSG00000225767.1	5	chr1	+	9682	spliced	0.0357143	0.00397406	FALSE	FALSE	0.007	Annotated lncRNAs
ENSG00000225768.1	3	chr10	-	5336	spliced	0.114286	0.00425297	TRUE	FALSE	0.74	Annotated lncRNAs
ENSG00000225775.1	3	chr6	-	37557	spliced	0	0	FALSE	FALSE	0	Annotated lncRNAs
ENSG00000225778.5	6	chr10	-	45093	spliced	0.457143	0.00956668	TRUE	FALSE	0.112	Annotated lncRNAs
ENSG00000225783.9	6	chr22	+	30065	spliced	405.524	1.70597	TRUE	FALSE	0.304	Annotated lncRNAs
ENSG00000225785.1	3	chr20	-	4156	spliced	0	0	FALSE	FALSE	0.14	Annotated lncRNAs
ENSG00000225790.3	3	chr3	+	9542	spliced	0.687693	0.0226502	FALSE	FALSE	0.002	Annotated lncRNAs
ENSG00000225791.7	5	chr6	+	66272	spliced	105.752	1.89053	FALSE	FALSE	0.001	Annotated lncRNAs
ENSG00000225792.2	2	chr7	-	7392	spliced	5.40736	0.407002	FALSE	FALSE	0.095	Annotated lncRNAs
ENSG00000225793.4	5	chr6	+	32534	spliced	15.2381	0.718209	TRUE	TRUE	0.266	Annotated lncRNAs
ENSG00000225794.3	3	chr2	+	16848	spliced	0.0428571	0.00372104	FALSE	FALSE	0.003	Annotated lncRNAs
ENSG00000225798.1	2	chr15	+	4116	spliced	0.0428571	0.00983446	FALSE	FALSE	0.259	Annotated lncRNAs
ENSG00000225806.8	5	chr20	-	25282	spliced	12.372	1.04561	TRUE	TRUE	0.881	Annotated lncRNAs
ENSG00000225807.2	5	chr7	+	10790	spliced	0.265386	0.0228895	FALSE	FALSE	0.175	Annotated lncRNAs
ENSG00000225811.1	5	chr1	+	97373	spliced	0.0285714	0.00248271	FALSE	FALSE	0.362	Annotated lncRNAs
ENSG00000225815.2	3	chr2	+	1636	spliced	0.00714286	8.46929e-05	FALSE	FALSE	0.858	Annotated lncRNAs
ENSG00000225818.1	2	chr17	+	942	spliced	0	0	FALSE	FALSE	0.009	Annotated lncRNAs
ENSG00000225819.1	2	chr2	-	10695	spliced	0.0214286	0.00481226	FALSE	FALSE	0	Annotated lncRNAs
ENSG00000225822.4	2	chr3	+	1146	spliced	0.4	0.0521148	TRUE	FALSE	0.996	Annotated lncRNAs
ENSG00000225826.2	4	chr1	+	8875	spliced	0.0142857	0.00039295	FALSE	FALSE	0.008	Annotated lncRNAs
ENSG00000225833.1	2	chrX	+	18604	spliced	0.0571429	0.00502171	FALSE	FALSE	0.01	Annotated lncRNAs
ENSG00000225836.1	2	chr10	-	4534	spliced	0.0285714	0.00503836	FALSE	FALSE	0.01	Annotated lncRNAs
ENSG00000225839.2	2	chrX	-	50913	spliced	0.521429	0.331292	FALSE	FALSE	0.267	Annotated lncRNAs
ENSG00000225850.4	2	chr10	+	8641	spliced	1.5	0.071601	FALSE	FALSE	0.875	Annotated lncRNAs
ENSG00000225855.7	6	chr1	-	7314	spliced	39.7602	1.11166	FALSE	FALSE	0.002	Annotated lncRNAs
ENSG00000225857.5	4	chr1	+	2516	spliced	0.2	0.0221692	TRUE	FALSE	0.131	Annotated lncRNAs
ENSG00000225867.2	2	chr22	+	1731	spliced	0.0214286	0.00116104	TRUE	FALSE	0.096	Annotated lncRNAs
ENSG00000225870.1	3	chr13	+	7260	spliced	0.0142857	0.00147239	TRUE	FALSE	0.003	Annotated lncRNAs
ENSG00000225877.2	4	chr19	+	5105	spliced	0.214286	0.00643685	TRUE	FALSE	0.092	Annotated lncRNAs
ENSG00000225879.2	4	chr6	-	43993	spliced	0.473207	0.00969889	TRUE	FALSE	0.015	Annotated lncRNAs
ENSG00000225880.5	1	chr1	-	1317	unspliced	41.0454	1.42763	TRUE	TRUE	0.015	Annotated lncRNAs
ENSG00000225881.2	3	chr7	+	1663	spliced	0	0	FALSE	FALSE	0	Annotated lncRNAs
ENSG00000225882.1	5	chrX	-	134448	spliced	0.0785714	0.0048623	FALSE	FALSE	0.138	Annotated lncRNAs
ENSG00000225884.3	5	chr2	+	27461	spliced	0.0214286	0.00249708	FALSE	FALSE	0.064	Annotated lncRNAs
ENSG00000225885.7	5	chr8	+	118467	spliced	13.13	0.785263	TRUE	TRUE	0.039	Annotated lncRNAs
ENSG00000225886.3	5	chr1	+	33596	spliced	0.0928571	0.0136879	FALSE	FALSE	0.006	Annotated lncRNAs
ENSG00000225889.10	10	chr2	+	114372	spliced	40.5065	0.981656	TRUE	TRUE	0.117	Annotated lncRNAs
ENSG00000225891.2	4	chr1	-	5259	spliced	10.1041	0.543187	FALSE	FALSE	0.022	Annotated lncRNAs
ENSG00000225903.1	2	chr1	+	488	spliced	0	0	FALSE	FALSE	0.011	Annotated lncRNAs
ENSG00000225905.1	2	chr1	+	2447	spliced	0.607143	0.0571668	TRUE	FALSE	0.107	Annotated lncRNAs
ENSG00000225913.2	4	chr10	+	51295	spliced	0.0428571	0.00511473	FALSE	FALSE	0	Annotated lncRNAs
ENSG00000225914.4	6	chr6	+	153124	spliced	25.3051	0.548363	FALSE	FALSE	0.06	Annotated lncRNAs
ENSG00000225916.1	2	chr2	+	1360	spliced	0.0571429	0.00452582	FALSE	FALSE	0.031	Annotated lncRNAs
ENSG00000225919.1	3	chr1	+	4180	spliced	0.0214286	0.0024029	FALSE	FALSE	0.111	Annotated lncRNAs
ENSG00000225924.2	3	chr6	-	14253	spliced	0.0857143	0.00632561	FALSE	FALSE	0.004	Annotated lncRNAs
ENSG00000225929.1	2	chr22	-	2315	spliced	0.0928571	0.00197844	TRUE	FALSE	0.304	Annotated lncRNAs
ENSG00000225930.4	3	chr15	+	21744	spliced	0.717707	0.0160681	FALSE	FALSE	0.194	Annotated lncRNAs
ENSG00000225936.2	3	chr10	-	3237	spliced	2.28571	0.0704194	TRUE	FALSE	0.329	Annotated lncRNAs
ENSG00000225937.3	7	chr9	+	171328	spliced	2.34434	0.07832	FALSE	FALSE	0.401	Annotated lncRNAs
ENSG00000225938.2	2	chr1	-	2070	spliced	6.58636	0.16182	TRUE	TRUE	0.178	Annotated lncRNAs
ENSG00000225940.7	6	chr5	-	94666	spliced	0.328571	0.0270131	TRUE	FALSE	0.01	Annotated lncRNAs
ENSG00000225942.1	2	chr2	+	863	spliced	0	0	FALSE	FALSE	0	Annotated lncRNAs
ENSG00000225945.1	3	chr6	-	3442	spliced	1.57143	0.237886	FALSE	TRUE	0.07	Annotated lncRNAs
ENSG00000225948.2	4	chr10	+	6631	spliced	1.79989	0.278885	FALSE	FALSE	0.097	Annotated lncRNAs
ENSG00000225951.1	2	chr9	-	4056	spliced	0	0	FALSE	FALSE	0.344	Annotated lncRNAs
ENSG00000225952.1	2	chr1	-	1137	spliced	0.0214286	0.00158183	FALSE	FALSE	0.006	Annotated lncRNAs
ENSG00000225953.4	4	chr2	+	19239	spliced	748.801	15.5201	TRUE	TRUE	0.878	Annotated lncRNAs
ENSG00000225956.1	2	chr20	-	1306	spliced	0.571429	0.101778	FALSE	FALSE	0.01	Annotated lncRNAs
ENSG00000225960.1	3	chr9	+	1229	spliced	0	0	FALSE	FALSE	0.862	Annotated lncRNAs
ENSG00000225963.8	5	chr2	+	52854	spliced	5.12013	0.173248	FALSE	FALSE	0.119	Annotated lncRNAs
ENSG00000225964.6	4	chr2	-	21002	spliced	16.0109	1.1933	FALSE	FALSE	0.085	Annotated lncRNAs
ENSG00000225970.1	3	chrX	+	70397	spliced	0	0	FALSE	FALSE	0.052	Annotated lncRNAs
ENSG00000225974.1	2	chr7	-	1780	spliced	0	0	FALSE	FALSE	0.02	Annotated lncRNAs
ENSG00000225975.8	4	chr19	-	4833	spliced	41.7795	0.767953	TRUE	TRUE	0.184	Annotated lncRNAs
ENSG00000225978.3	2	chr20	+	2182	spliced	8.15076	0.14062	FALSE	FALSE	0.955	Annotated lncRNAs
ENSG00000225979.1	2	chr2	+	1348	spliced	0.171429	0.0222732	FALSE	FALSE	0.001	Annotated lncRNAs
ENSG00000225981.2	4	chr7	+	4796	spliced	4.87142	0.126786	TRUE	FALSE	0	Annotated lncRNAs
ENSG00000225982.1	3	chr1	+	3562	spliced	3.10714	0.113002	FALSE	FALSE	0	Annotated lncRNAs
ENSG00000225988.1	5	chr20	-	9819	spliced	0.0928571	0.00171695	FALSE	FALSE	0.046	Annotated lncRNAs
ENSG00000226004.2	3	chr6	-	14579	spliced	1.2	0.160748	TRUE	FALSE	0.016	Annotated lncRNAs
ENSG00000226005.6	4	chr10	+	29618	spliced	0.564286	0.0636564	TRUE	FALSE	0	Annotated lncRNAs
ENSG00000226007.3	3	chr9	+	2388	spliced	8.28291	0.235365	FALSE	FALSE	0.149	Annotated lncRNAs
ENSG00000226009.2	3	chr10	+	10086	spliced	1.66429	0.0446739	TRUE	FALSE	0.313	Annotated lncRNAs
ENSG00000226012.1	2	chr21	-	985	spliced	0.0428571	0.00914933	FALSE	FALSE	0.568	Annotated lncRNAs
ENSG00000226017.2	4	chr3	+	13422	spliced	0.547871	0.0114485	FALSE	FALSE	0.231	Annotated lncRNAs
ENSG00000226022.1	3	chr3	+	217402	spliced	0.0214286	0.00407707	FALSE	FALSE	0.011	Annotated lncRNAs
ENSG00000226026.7	5	chr1	-	72325	spliced	23.8729	0.353436	TRUE	TRUE	0	Annotated lncRNAs
ENSG00000226029.1	2	chr1	+	7534	spliced	20.6815	0.259369	FALSE	FALSE	0.006	Annotated lncRNAs
ENSG00000226031.5	4	chrX	+	5166	spliced	0.935714	0.0559901	FALSE	FALSE	0.352	Annotated lncRNAs
ENSG00000226032.2	7	chr6	-	53632	spliced	0.0509786	0.00364482	FALSE	FALSE	0.003	Annotated lncRNAs
ENSG00000226037.1	2	chr13	-	22902	spliced	0	0	FALSE	FALSE	0.018	Annotated lncRNAs
ENSG00000226041.1	3	chr2	+	1797	spliced	2.83571	0.210798	FALSE	TRUE	0.001	Annotated lncRNAs
ENSG00000226043.2	6	chr21	+	210900	spliced	0.366514	0.0539948	FALSE	FALSE	0.011	Annotated lncRNAs
ENSG00000226047.1	3	chr9	-	4247	spliced	0.246057	0.0510191	FALSE	FALSE	0.008	Annotated lncRNAs
ENSG00000226051.9	6	chr10	+	129933	spliced	75.8499	2.28997	FALSE	FALSE	0.001	Annotated lncRNAs
ENSG00000226053.1	3	chr1	+	61912	spliced	0.385714	0.00804549	FALSE	FALSE	0.009	Annotated lncRNAs
ENSG00000226063.1	2	chr7	-	1349	spliced	0	0	FALSE	FALSE	0.011	Annotated lncRNAs
ENSG00000226067.7	4	chr1	+	96108	spliced	63.2805	2.50798	FALSE	FALSE	0.983	Annotated lncRNAs
ENSG00000226070.1	2	chr6	-	10731	spliced	0.121429	0.00537038	FALSE	FALSE	0.056	Annotated lncRNAs
ENSG00000226078.1	2	chr9	+	2726	spliced	0.00714286	0.000409421	FALSE	FALSE	0.789	Annotated lncRNAs
ENSG00000226079.2	4	chr6	-	21893	spliced	0	0	TRUE	FALSE	0	Annotated lncRNAs
ENSG00000226083.5	5	chr10	-	8777	spliced	0.107143	0.00220836	FALSE	FALSE	0.084	Annotated lncRNAs
ENSG00000226087.3	2	chr2	+	15106	spliced	21.2162	0.524046	TRUE	FALSE	0.313	Annotated lncRNAs
ENSG00000226088.1	2	chr1	-	876	spliced	0.171429	0.0176217	TRUE	FALSE	0	Annotated lncRNAs
ENSG00000226089.2	3	chr6	-	7814	spliced	1.23571	0.155001	FALSE	FALSE	0.014	Annotated lncRNAs
ENSG00000226091.7	7	chr12	-	100818	spliced	25.4962	1.67304	TRUE	FALSE	0.208	Annotated lncRNAs
ENSG00000226097.6	7	chr7	+	17876	spliced	0.114286	0.00748937	FALSE	FALSE	0.08	Annotated lncRNAs
ENSG00000226101.2	6	chr17	+	30703	spliced	0.0714286	0.00128849	FALSE	FALSE	0	Annotated lncRNAs
ENSG00000226115.1	2	chr21	+	1052	spliced	0.0357143	0.00343084	FALSE	FALSE	0.004	Annotated lncRNAs
ENSG00000226122.1	5	chr7	+	11705	spliced	0.0714786	0.00104077	FALSE	FALSE	0	Annotated lncRNAs
ENSG00000226125.2	4	chr2	-	10465	spliced	2.95626	0.0795714	FALSE	FALSE	0.322	Annotated lncRNAs
ENSG00000226130.1	2	chr17	+	3958	spliced	0	0	FALSE	FALSE	0.069	Annotated lncRNAs
ENSG00000226133.6	6	chr1	+	41078	spliced	0.992857	0.062623	FALSE	FALSE	0	Annotated lncRNAs
ENSG00000226134.1	2	chr13	-	2953	spliced	0.00714286	0.000728493	FALSE	FALSE	0.106	Annotated lncRNAs
ENSG00000226137.5	2	chr17	-	5752	spliced	244.708	1.72587	TRUE	TRUE	0.064	Annotated lncRNAs
ENSG00000226140.6	4	chr10	+	18988	spliced	0.0285714	0.00166974	FALSE	FALSE	0.015	Annotated lncRNAs
ENSG00000226143.1	2	chr20	-	1561	spliced	0.420057	0.0408511	FALSE	FALSE	0.185	Annotated lncRNAs
ENSG00000226149.6	12	chr6	-	136563	spliced	35.4824	0.976802	FALSE	FALSE	0.02	Annotated lncRNAs
ENSG00000226159.2	4	chr10	-	41885	spliced	0.0142857	0.0001123	FALSE	FALSE	0.052	Annotated lncRNAs
ENSG00000226163.1	2	chr10	+	1211	spliced	0.0428571	0.0308717	FALSE	FALSE	0.05	Annotated lncRNAs
ENSG00000226167.1	5	chr1	+	44603	spliced	1.24861	0.029303	FALSE	FALSE	0.686	Annotated lncRNAs
ENSG00000226169.1	2	chr22	+	5198	spliced	0	0	FALSE	FALSE	0.002	Annotated lncRNAs
ENSG00000226172.2	2	chr1	-	1049	spliced	0.135714	0.00778876	TRUE	FALSE	0.789	Annotated lncRNAs
ENSG00000226179.6	2	chrX	+	862	spliced	14.1901	1.74554	FALSE	FALSE	0.007	Annotated lncRNAs
ENSG00000226180.3	1	chr16	-	2611	unspliced	10.0723	0.128747	FALSE	FALSE	0	Annotated lncRNAs
ENSG00000226181.1	2	chr6	-	2396	spliced	0.0714286	0.0213545	FALSE	FALSE	0.174	Annotated lncRNAs
ENSG00000226193.1	2	chr6	+	2569	spliced	0	0	FALSE	FALSE	0.003	Annotated lncRNAs
ENSG00000226194.5	2	chr6	-	18388	spliced	1.13571	0.0409444	TRUE	FALSE	0.02	Annotated lncRNAs
ENSG00000226197.4	4	chr9	+	450442	spliced	1.83571	0.174537	FALSE	FALSE	0.017	Annotated lncRNAs
ENSG00000226200.7	4	chr10	+	17986	spliced	141.737	0.824351	FALSE	FALSE	0.301	Annotated lncRNAs
ENSG00000226203.2	4	chr20	+	13494	spliced	0.457307	0.00649525	FALSE	FALSE	0.102	Annotated lncRNAs
ENSG00000226204.1	2	chr21	-	13795	spliced	0	0	FALSE	FALSE	0.002	Annotated lncRNAs
ENSG00000226206.1	3	chr9	+	22059	spliced	0.0357143	0.00219554	FALSE	FALSE	0.01	Annotated lncRNAs
ENSG00000226207.1	3	chr6	-	6245	spliced	0.0214286	0.00279057	FALSE	FALSE	0.304	Annotated lncRNAs
ENSG00000226208.1	2	chr1	-	4357	spliced	0.00714286	0.000766779	FALSE	FALSE	0.011	Annotated lncRNAs
ENSG00000226218.1	3	chr2	-	2517	spliced	0	0	FALSE	FALSE	0.024	Annotated lncRNAs
ENSG00000226235.1	4	chr1	+	14189	spliced	1.10124	0.0179619	TRUE	FALSE	0.092	Annotated lncRNAs
ENSG00000226237.3	7	chr9	+	53405	spliced	4.13844	0.144626	TRUE	TRUE	0.246	Annotated lncRNAs
ENSG00000226238.1	2	chr3	+	5522	spliced	0.0642857	0.0107521	FALSE	FALSE	0	Annotated lncRNAs
ENSG00000226239.2	3	chr20	-	25921	spliced	4.49801	0.0580002	TRUE	FALSE	0.095	Annotated lncRNAs
ENSG00000226240.2	5	chr13	+	25578	spliced	1.56799	0.0812766	FALSE	FALSE	0	Annotated lncRNAs
ENSG00000226245.1	2	chr10	+	1176	spliced	0.0804929	0.012928	FALSE	FALSE	0.113	Annotated lncRNAs
ENSG00000226249.1	2	chr6	-	1891	spliced	0.186807	0.0159004	FALSE	FALSE	0	Annotated lncRNAs
ENSG00000226250.2	5	chr13	+	30136	spliced	0.0285714	0.00113578	FALSE	FALSE	0.043	Annotated lncRNAs
ENSG00000226251.7	6	chr1	-	104990	spliced	16.4384	0.898098	TRUE	TRUE	0.169	Annotated lncRNAs
ENSG00000226252.1	2	chr1	+	4954	spliced	0.157143	0.00112554	FALSE	FALSE	0.892	Annotated lncRNAs
ENSG00000226258.7	5	chr3	-	174472	spliced	0.05	0.00438193	TRUE	FALSE	0.011	Annotated lncRNAs
ENSG00000226263.1	3	chr20	-	1874	spliced	1.01429	0.0794504	FALSE	FALSE	0.065	Annotated lncRNAs
ENSG00000226266.7	3	chr2	-	41737	spliced	23.2426	2.60264	TRUE	TRUE	0.704	Annotated lncRNAs
ENSG00000226272.5	6	chr5	-	9319	spliced	0.1	0.00512161	FALSE	FALSE	0	Annotated lncRNAs
ENSG00000226276.1	2	chr2	-	2412	spliced	1.30012	0.269413	FALSE	FALSE	0.007	Annotated lncRNAs
ENSG00000226277.2	2	chr2	+	3003	spliced	0.128571	0.00301433	FALSE	FALSE	0.04	Annotated lncRNAs
ENSG00000226281.5	5	chr6	-	108431	spliced	21.208	0.541915	TRUE	FALSE	0	Annotated lncRNAs
ENSG00000226286.1	2	chr1	-	783	spliced	0.0714286	0.00889726	FALSE	FALSE	0.003	Annotated lncRNAs
ENSG00000226291.1	2	chr7	+	1316	spliced	0.00714286	0.00115866	FALSE	FALSE	0	Annotated lncRNAs
ENSG00000226296.1	2	chr10	-	19994	spliced	0	0	FALSE	FALSE	0	Annotated lncRNAs
ENSG00000226302.1	2	chr3	-	2303	spliced	0	0	FALSE	FALSE	0.073	Annotated lncRNAs
ENSG00000226304.1	4	chr10	-	9263	spliced	0	0	FALSE	FALSE	0	Annotated lncRNAs
ENSG00000226308.1	3	chr20	+	16202	spliced	0.4	0.017521	TRUE	FALSE	0.783	Annotated lncRNAs
ENSG00000226310.2	5	chrX	+	12354	spliced	24.1098	1.40007	TRUE	TRUE	0.27	Annotated lncRNAs
ENSG00000226312.7	8	chr2	-	17546	spliced	4.60646	0.354893	FALSE	FALSE	0.071	Annotated lncRNAs
ENSG00000226317.3	4	chr13	+	180970	spliced	0.05	0.00202342	TRUE	FALSE	0.035	Annotated lncRNAs
ENSG00000226320.6	10	chr3	+	720276	spliced	3.80435	0.230744	FALSE	FALSE	0.009	Annotated lncRNAs
ENSG00000226323.1	3	chr7	+	2435	spliced	0	0	FALSE	FALSE	0.004	Annotated lncRNAs
ENSG00000226328.7	3	chr22	-	30762	spliced	94.2072	2.59251	TRUE	TRUE	0.119	Annotated lncRNAs
ENSG00000226330.1	3	chr1	+	57997	spliced	1.42906	0.199994	FALSE	FALSE	0.093	Annotated lncRNAs
ENSG00000226332.2	2	chr20	-	894	spliced	3.75031	0.216903	FALSE	TRUE	0	Annotated lncRNAs
ENSG00000226334.1	2	chr9	+	1340	spliced	1.55	0.147694	TRUE	FALSE	0.045	Annotated lncRNAs
ENSG00000226337.3	5	chr9	+	103407	spliced	0.878571	0.0189923	FALSE	FALSE	0.738	Annotated lncRNAs
ENSG00000226349.1	3	chr1	-	25307	spliced	0.264286	0.0296806	FALSE	FALSE	0.003	Annotated lncRNAs
ENSG00000226352.2	2	chr13	+	1261	spliced	1.36429	0.278327	FALSE	FALSE	0	Annotated lncRNAs
ENSG00000226355.2	3	chr9	+	9330	spliced	1.08234	0.0641787	FALSE	FALSE	0.004	Annotated lncRNAs
ENSG00000226363.4	2	chr2	+	1293	spliced	9.55084	0.326797	FALSE	FALSE	0.025	Annotated lncRNAs
ENSG00000226364.1	3	chr17	+	37468	spliced	0	0	TRUE	FALSE	0.049	Annotated lncRNAs
ENSG00000226367.6	6	chr7	-	74409	spliced	0.2	0.00900826	FALSE	FALSE	0.213	Annotated lncRNAs
ENSG00000226370.1	5	chr13	-	13834	spliced	0.0428571	0.00322704	FALSE	FALSE	0	Annotated lncRNAs
ENSG00000226374.3	6	chr1	-	4478	spliced	0.0571429	0.0022097	FALSE	FALSE	0.002	Annotated lncRNAs
ENSG00000226375.1	2	chr1	-	1204	spliced	0.5	0.0502995	FALSE	FALSE	0.005	Annotated lncRNAs
ENSG00000226376.1	3	chr9	-	4311	spliced	0	0	FALSE	FALSE	0.005	Annotated lncRNAs
ENSG00000226377.2	3	chr17	+	4312	spliced	16.7846	0.284799	FALSE	FALSE	0.024	Annotated lncRNAs
ENSG00000226380.9	4	chr7	-	36502	spliced	146.149	1.94033	TRUE	TRUE	0.525	Annotated lncRNAs
ENSG00000226383.7	7	chr2	-	243421	spliced	50.3696	2.17687	FALSE	FALSE	0.095	Annotated lncRNAs
ENSG00000226386.1	2	chr10	+	620	spliced	0.742857	0.206415	FALSE	FALSE	0.159	Annotated lncRNAs
ENSG00000226387.2	2	chr10	-	1593	spliced	0.00714286	0.000178136	TRUE	FALSE	0.835	Annotated lncRNAs
ENSG00000226390.1	2	chr20	+	1279	spliced	0.0428571	0.00167149	FALSE	FALSE	0.018	Annotated lncRNAs
ENSG00000226397.8	4	chr12	-	12980	spliced	10.5107	0.323287	FALSE	FALSE	0.346	Annotated lncRNAs
ENSG00000226398.1	3	chr2	-	9678	spliced	0.0214286	0.00558779	TRUE	FALSE	0.82	Annotated lncRNAs
ENSG00000226409.3	5	chr6	-	75160	spliced	1.08574	0.0564269	TRUE	FALSE	0.118	Annotated lncRNAs
ENSG00000226412.1	4	chr10	-	21110	spliced	0	0	FALSE	FALSE	0.014	Annotated lncRNAs
ENSG00000226416.2	4	chr11	-	6728	spliced	0.0642857	0.00092045	TRUE	FALSE	0.431	Annotated lncRNAs
ENSG00000226419.8	6	chr1	+	90641	spliced	84.2157	1.57177	TRUE	TRUE	0.034	Annotated lncRNAs
ENSG00000226423.1	2	chr2	-	994	spliced	0.307143	0.0226952	FALSE	FALSE	0	Annotated lncRNAs
ENSG00000226425.1	2	chr10	-	764	spliced	0.0285714	0.00444809	FALSE	FALSE	0.03	Annotated lncRNAs
ENSG00000226426.1	2	chr10	-	936	spliced	0.314286	0.028354	FALSE	TRUE	0.021	Annotated lncRNAs
ENSG00000226431.1	2	chr10	+	1890	spliced	0.936686	0.115067	TRUE	TRUE	0.591	Annotated lncRNAs
ENSG00000226433.2	3	chr21	+	6497	spliced	0	0	FALSE	FALSE	0.89	Annotated lncRNAs
ENSG00000226438.1	3	chr1	-	7812	spliced	0.1	0.0120821	FALSE	FALSE	0	Annotated lncRNAs
ENSG00000226440.7	4	chr6	+	70917	spliced	0.164286	0.0188249	FALSE	FALSE	0.015	Annotated lncRNAs
ENSG00000226441.2	2	chr3	-	1451	spliced	0.0285714	0.00724876	TRUE	FALSE	0.002	Annotated lncRNAs
ENSG00000226442.2	2	chr2	+	401	spliced	0	0	FALSE	FALSE	0.003	Annotated lncRNAs
ENSG00000226445.2	4	chr6	+	32520	spliced	13.6769	0.227023	FALSE	TRUE	0	Annotated lncRNAs
ENSG00000226447.1	3	chr10	+	15643	spliced	0.0428571	0.00362501	FALSE	FALSE	0	Annotated lncRNAs
ENSG00000226453.3	4	chr6	-	324790	spliced	19.2002	0.94846	FALSE	FALSE	0.05	Annotated lncRNAs
ENSG00000226454.3	3	chr6	-	18457	spliced	0.435714	0.0303	TRUE	FALSE	0	Annotated lncRNAs
ENSG00000226455.1	3	chr6	+	3071	spliced	0.00714286	6.47143e-05	FALSE	FALSE	0.024	Annotated lncRNAs
ENSG00000226465.4	3	chr20	+	55774	spliced	6.17644	0.877713	TRUE	TRUE	0.117	Annotated lncRNAs
ENSG00000226471.7	4	chr22	+	47877	spliced	46.8339	5.30145	TRUE	TRUE	0.441	Annotated lncRNAs
ENSG00000226476.7	9	chr1	-	124792	spliced	33.6005	0.641112	FALSE	FALSE	0.113	Annotated lncRNAs
ENSG00000226482.1	3	chr3	-	4238	spliced	0.26445	0.00274938	FALSE	FALSE	0.012	Annotated lncRNAs
ENSG00000226484.2	8	chrX	-	74667	spliced	0.00714286	2.21429e-05	FALSE	FALSE	0.133	Annotated lncRNAs
ENSG00000226486.2	3	chr1	+	131877	spliced	0.0214286	0.00149169	TRUE	FALSE	0.053	Annotated lncRNAs
ENSG00000226487.1	3	chr1	-	950	spliced	0	0	FALSE	FALSE	0	Annotated lncRNAs
ENSG00000226488.2	3	chr2	+	16189	spliced	0.0142857	0.00106122	FALSE	FALSE	0.116	Annotated lncRNAs
ENSG00000226496.3	3	chr21	-	6706	spliced	1.45714	0.0344279	TRUE	FALSE	0.151	Annotated lncRNAs
ENSG00000226497.1	4	chr6	-	102928	spliced	0.0642857	0.00598569	FALSE	FALSE	0.007	Annotated lncRNAs
ENSG00000226506.6	6	chr2	-	12959	spliced	0.05	0.00264233	FALSE	FALSE	0.228	Annotated lncRNAs
ENSG00000226508.1	3	chr2	+	1312	spliced	0.707143	0.0645054	TRUE	FALSE	0.105	Annotated lncRNAs
ENSG00000226510.2	2	chr19	-	5357	spliced	0.0928571	0.00536619	TRUE	FALSE	0.081	Annotated lncRNAs
ENSG00000226516.7	3	chr2	+	1471	spliced	0.530979	0.0198303	FALSE	FALSE	0.436	Annotated lncRNAs
ENSG00000226519.3	5	chr13	-	52944	spliced	22.8867	0.512787	TRUE	FALSE	0.324	Annotated lncRNAs
ENSG00000226520.1	2	chr1	+	5617	spliced	1.3071	0.111179	FALSE	FALSE	0.007	Annotated lncRNAs
ENSG00000226522.1	3	chr7	-	7338	spliced	0	0	FALSE	FALSE	0.057	Annotated lncRNAs
ENSG00000226526.1	2	chr1	+	26166	spliced	0.4	0.0230509	FALSE	FALSE	0.307	Annotated lncRNAs
ENSG00000226527.2	3	chr21	-	12859	spliced	0.0785714	0.00201036	FALSE	FALSE	0.005	Annotated lncRNAs
ENSG00000226530.3	2	chrX	+	69747	spliced	9.0133	0.127044	TRUE	TRUE	0.06	Annotated lncRNAs
ENSG00000226533.1	2	chr6	+	840	spliced	0.0214286	0.00225096	TRUE	FALSE	0.098	Annotated lncRNAs
ENSG00000226542.1	3	chr2	-	3765	spliced	0	0	FALSE	FALSE	0	Annotated lncRNAs
ENSG00000226548.1	2	chr2	-	1477	spliced	0.292857	0.0332083	FALSE	FALSE	0.073	Annotated lncRNAs
ENSG00000226562.4	5	chr9	+	27180	spliced	0.672214	0.0232978	FALSE	FALSE	0	Annotated lncRNAs
ENSG00000226566.2	3	chr9	-	67941	spliced	0	0	FALSE	FALSE	0	Annotated lncRNAs
ENSG00000226567.2	3	chr3	-	4860	spliced	0.00714286	8.9e-05	FALSE	FALSE	0.682	Annotated lncRNAs
ENSG00000226571.2	12	chr6	+	395923	spliced	8.55999	0.353734	TRUE	TRUE	0	Annotated lncRNAs
ENSG00000226576.1	2	chr10	+	34334	spliced	0.15	0.0112219	FALSE	FALSE	0.001	Annotated lncRNAs
ENSG00000226578.1	3	chr10	-	8761	spliced	4.45509	0.312743	FALSE	FALSE	0.628	Annotated lncRNAs
ENSG00000226581.3	5	chr7	+	24890	spliced	10.7083	0.474998	FALSE	FALSE	0.099	Annotated lncRNAs
ENSG00000226587.1	3	chr7	-	27653	spliced	0	0	FALSE	FALSE	0	Annotated lncRNAs
ENSG00000226594.1	2	chr6	-	10915	spliced	0	0	TRUE	FALSE	0.024	Annotated lncRNAs
ENSG00000226599.1	2	chr6	-	1254	spliced	0.00714286	0.00113116	FALSE	FALSE	0.058	Annotated lncRNAs
ENSG00000226601.1	3	chr1	+	7011	spliced	0.0214286	0.00234167	TRUE	FALSE	0.022	Annotated lncRNAs
ENSG00000226604.2	2	chr9	-	2941	spliced	0.214286	0.00592576	TRUE	FALSE	0.099	Annotated lncRNAs
ENSG00000226605.1	2	chr2	-	32375	spliced	0.0142857	0.00511546	FALSE	FALSE	1	Annotated lncRNAs
ENSG00000226609.2	2	chr9	-	1664	spliced	5.50023	0.184433	TRUE	FALSE	0.21	Annotated lncRNAs
ENSG00000226619.1	2	chr13	+	865	spliced	0	0	FALSE	FALSE	0	Annotated lncRNAs
ENSG00000226620.8	8	chr13	+	94841	spliced	19.7283	0.423695	FALSE	FALSE	0.42	Annotated lncRNAs
ENSG00000226622.6	9	chr2	-	129149	spliced	0.452129	0.00895586	TRUE	FALSE	0.559	Annotated lncRNAs
ENSG00000226627.2	3	chr11	+	9218	spliced	0.414286	0.00633539	FALSE	FALSE	0.001	Annotated lncRNAs
ENSG00000226629.1	3	chr17	-	4890	spliced	14.4357	0.248969	FALSE	FALSE	0.031	Annotated lncRNAs
ENSG00000226640.2	3	chr1	+	48142	spliced	1.21429	0.236938	FALSE	FALSE	0	Annotated lncRNAs
ENSG00000226643.2	3	chr1	-	1968	spliced	0.0928571	0.0222111	FALSE	FALSE	0	Annotated lncRNAs
ENSG00000226644.5	2	chr20	+	5935	spliced	0.9623	0.0908293	FALSE	FALSE	0.041	Annotated lncRNAs
ENSG00000226645.1	2	chr11	+	817	spliced	0.507143	0.102503	FALSE	FALSE	0.022	Annotated lncRNAs
ENSG00000226647.2	2	chr10	-	31894	spliced	0.205443	0.0175306	FALSE	FALSE	0.018	Annotated lncRNAs
ENSG00000226648.2	7	chr20	-	39985	spliced	8.80237	0.117875	FALSE	FALSE	0.38	Annotated lncRNAs
ENSG00000226649.1	3	chr2	+	1042	spliced	0.00714286	0.000727207	FALSE	FALSE	0.028	Annotated lncRNAs
ENSG00000226655.1	3	chr4	-	751	spliced	0	0	FALSE	FALSE	0.44	Annotated lncRNAs
ENSG00000226659.2	2	chr10	-	6435	spliced	2.83078	0.178068	TRUE	TRUE	0.019	Annotated lncRNAs
ENSG00000226661.1	3	chrX	-	37295	spliced	0.257143	0.0228148	FALSE	FALSE	0.341	Annotated lncRNAs
ENSG00000226664.1	2	chr1	-	28977	spliced	0.0928571	0.0314619	TRUE	FALSE	0.002	Annotated lncRNAs
ENSG00000226669.2	2	chr9	-	5551	spliced	0.00714286	0.000702079	FALSE	FALSE	0.014	Annotated lncRNAs
ENSG00000226673.2	3	chr6	-	5328	spliced	0.107143	0.00187265	FALSE	FALSE	0.594	Annotated lncRNAs
ENSG00000226674.11	9	chr2	+	596677	spliced	4.71131	0.327833	FALSE	FALSE	0.771	Annotated lncRNAs
ENSG00000226676.1	3	chr10	-	3432	spliced	0.514286	0.0906667	FALSE	FALSE	0.137	Annotated lncRNAs
ENSG00000226679.1	2	chrX	+	2277	spliced	0.0285714	0.00220871	FALSE	FALSE	0.016	Annotated lncRNAs
ENSG00000226680.2	4	chr7	-	34341	spliced	0.0142857	0.00146691	FALSE	FALSE	0.039	Annotated lncRNAs
ENSG00000226681.1	2	chr2	-	3596	spliced	0.00714286	0.000663271	FALSE	FALSE	0.013	Annotated lncRNAs
ENSG00000226686.9	8	chr19	+	13681	spliced	2.65067	0.110114	TRUE	TRUE	0.011	Annotated lncRNAs
ENSG00000226688.8	7	chr10	-	357275	spliced	233.851	4.67277	TRUE	TRUE	0.171	Annotated lncRNAs
ENSG00000226694.2	2	chr10	+	9253	spliced	0	0	FALSE	FALSE	0	Annotated lncRNAs
ENSG00000226696.7	4	chr19	-	4624	spliced	70.2655	3.10773	TRUE	TRUE	0.21	Annotated lncRNAs
ENSG00000226698.1	2	chr1	+	2113	spliced	0.0214286	0.00474797	FALSE	FALSE	0.007	Annotated lncRNAs
ENSG00000226699.1	2	chr10	-	4973	spliced	1.14286	0.831595	FALSE	FALSE	0.013	Annotated lncRNAs
ENSG00000226702.1	3	chr2	-	84136	spliced	0.0785714	0.00504186	TRUE	FALSE	0.193	Annotated lncRNAs
ENSG00000226706.1	3	chr9	-	3175	spliced	0.250157	0.00762071	FALSE	FALSE	0	Annotated lncRNAs
ENSG00000226707.1	3	chr6	-	1071	spliced	0	0	TRUE	FALSE	0.004	Annotated lncRNAs
ENSG00000226708.1	2	chr2	-	1180	spliced	0.00714286	0.00284361	FALSE	FALSE	0.101	Annotated lncRNAs
ENSG00000226709.1	2	chr3	+	4568	spliced	0.0642857	0.0245369	FALSE	FALSE	0.042	Annotated lncRNAs
ENSG00000226711.8	8	chr12	+	35943	spliced	16.4556	0.538693	FALSE	FALSE	0.091	Annotated lncRNAs
ENSG00000226715.4	10	chr1	+	148064	spliced	1.3335	0.0545926	FALSE	FALSE	0.151	Annotated lncRNAs
ENSG00000226716.1	2	chr1	+	2532	spliced	0.00714286	0.000542836	FALSE	FALSE	0.431	Annotated lncRNAs
ENSG00000226717.2	3	chr9	+	7219	spliced	0.11475	0.00317688	TRUE	FALSE	0.043	Annotated lncRNAs
ENSG00000226722.4	3	chr13	-	5494	spliced	0.0428571	0.00124715	FALSE	FALSE	0	Annotated lncRNAs
ENSG00000226725.2	4	chrX	-	4469	spliced	0.0857143	0.0031561	FALSE	FALSE	0.372	Annotated lncRNAs
ENSG00000226733.4	7	chr6	+	87619	spliced	0.00714286	7.86786e-05	TRUE	FALSE	1	Annotated lncRNAs
ENSG00000226739.1	2	chr6	-	2156	spliced	0	0	FALSE	FALSE	0.005	Annotated lncRNAs
ENSG00000226741.2	4	chr22	+	10725	spliced	5.02893	0.0870532	FALSE	FALSE	0.209	Annotated lncRNAs
ENSG00000226746.2	1	chr17	-	2844	unspliced	0.335714	0.00415157	FALSE	FALSE	0	Annotated lncRNAs
ENSG00000226747.6	4	chr2	-	20606	spliced	2.14995	0.272902	FALSE	FALSE	0.129	Annotated lncRNAs
ENSG00000226754.2	4	chr1	+	7933	spliced	5.4	0.181537	TRUE	FALSE	0.23	Annotated lncRNAs
ENSG00000226756.1	2	chr2	+	2087	spliced	0.964286	0.0679411	FALSE	FALSE	0.128	Annotated lncRNAs
ENSG00000226757.2	1	chr4	+	2230	unspliced	0.2	0.00372037	TRUE	FALSE	0.005	Annotated lncRNAs
ENSG00000226758.1	4	chr1	+	19400	spliced	2.83801	0.17739	TRUE	FALSE	0.005	Annotated lncRNAs
ENSG00000226759.8	6	chr1	+	20374	spliced	0.114286	0.0102519	TRUE	FALSE	0.122	Annotated lncRNAs
ENSG00000226762.5	7	chr10	-	26634	spliced	2.90717	0.0372466	FALSE	FALSE	0.211	Annotated lncRNAs
ENSG00000226764.2	3	chr2	-	65837	spliced	0	0	FALSE	FALSE	0.132	Annotated lncRNAs
ENSG00000226770.1	4	chr7	+	8922	spliced	0.0785714	0.00412423	TRUE	FALSE	0.029	Annotated lncRNAs
ENSG00000226771.1	2	chr21	-	3535	spliced	0.0214286	0.00546947	FALSE	FALSE	0	Annotated lncRNAs
ENSG00000226772.1	2	chr22	-	12643	spliced	0.0571429	0.00718746	FALSE	FALSE	0.235	Annotated lncRNAs
ENSG00000226777.8	6	chr14	+	52641	spliced	276.484	4.31515	TRUE	FALSE	0	Annotated lncRNAs
ENSG00000226779.1	3	chr3	-	36236	spliced	0.05	0.00370226	TRUE	FALSE	0	Annotated lncRNAs
ENSG00000226780.1	3	chr1	+	9023	spliced	0.214286	0.0162076	FALSE	FALSE	0.073	Annotated lncRNAs
ENSG00000226782.2	3	chr3	-	11539	spliced	0.0857143	0.01286	FALSE	FALSE	0	Annotated lncRNAs
ENSG00000226791.8	6	chr2	-	14264	spliced	19.6485	0.42973	FALSE	FALSE	0.1	Annotated lncRNAs
ENSG00000226797.2	3	chr17	-	33200	spliced	0.0571429	0.00862191	FALSE	FALSE	0.012	Annotated lncRNAs
ENSG00000226798.1	3	chr9	-	1538	spliced	0.0214286	0.00286314	FALSE	FALSE	0.029	Annotated lncRNAs
ENSG00000226800.5	4	chr19	+	6684	spliced	2.26477	0.0382368	FALSE	FALSE	0	Annotated lncRNAs
ENSG00000226803.9	8	chr6	-	59343	spliced	2.11574	0.214287	FALSE	FALSE	0	Annotated lncRNAs
ENSG00000226806.1	2	chr2	+	2897	spliced	0.521429	0.0113912	TRUE	FALSE	0.002	Annotated lncRNAs
ENSG00000226808.3	7	chr10	+	122059	spliced	2.09731	0.0826837	FALSE	FALSE	0.002	Annotated lncRNAs
ENSG00000226812.2	4	chr20	-	7634	spliced	84.4617	5.11602	FALSE	TRUE	0.006	Annotated lncRNAs
ENSG00000226813.3	4	chr2	-	8263	spliced	0.0571429	0.00492741	FALSE	FALSE	0.05	Annotated lncRNAs
ENSG00000226816.3	1	chr7	+	2259	unspliced	4.31776	0.0826597	TRUE	FALSE	0.141	Annotated lncRNAs
ENSG00000226819.1	4	chr2	-	6736	spliced	0.364286	0.0202428	TRUE	FALSE	0.763	Annotated lncRNAs
ENSG00000226822.4	5	chr1	+	35758	spliced	1.92861	0.0960626	FALSE	FALSE	0	Annotated lncRNAs
ENSG00000226824.8	5	chr7	+	31180	spliced	49.4228	3.42054	TRUE	TRUE	0.129	Annotated lncRNAs
ENSG00000226825.2	6	chr9	-	46423	spliced	0.500007	0.0391305	FALSE	FALSE	0.262	Annotated lncRNAs
ENSG00000226828.2	12	chr1	+	129916	spliced	0.0642857	0.00336554	FALSE	FALSE	0.137	Annotated lncRNAs
ENSG00000226829.2	6	chr7	-	170129	spliced	0.0642857	0.00127636	FALSE	FALSE	0.054	Annotated lncRNAs
ENSG00000226833.7	6	chr2	-	44212	spliced	33.0025	0.705059	TRUE	TRUE	0.303	Annotated lncRNAs
ENSG00000226835.4	7	chr1	+	163218	spliced	1.55714	0.051367	TRUE	FALSE	0.008	Annotated lncRNAs
ENSG00000226842.1	2	chr10	+	1144	spliced	0.0357143	0.00751744	FALSE	FALSE	0.003	Annotated lncRNAs
ENSG00000226846.2	7	chr13	+	153376	spliced	0.0293571	0.00169532	FALSE	FALSE	0.004	Annotated lncRNAs
ENSG00000226849.1	2	chr1	+	4627	spliced	5.56547	0.0803728	FALSE	FALSE	0.083	Annotated lncRNAs
ENSG00000226851.1	4	chr7	-	81435	spliced	0.0857143	0.0129461	FALSE	FALSE	0.024	Annotated lncRNAs
ENSG00000226853.4	2	chr2	+	1068	spliced	3.67883	0.467826	TRUE	TRUE	0.013	Annotated lncRNAs
ENSG00000226854.1	2	chrX	+	1754	spliced	0.439114	0.0145886	FALSE	FALSE	0.007	Annotated lncRNAs
ENSG00000226856.8	8	chr2	-	90123	spliced	1.61448	0.103126	FALSE	FALSE	0.202	Annotated lncRNAs
ENSG00000226859.1	2	chr3	+	1644	spliced	0.0214286	0.00207168	TRUE	FALSE	0.019	Annotated lncRNAs
ENSG00000226861.1	2	chr10	+	2771	spliced	0	0	FALSE	FALSE	0.416	Annotated lncRNAs
ENSG00000226862.1	2	chr1	+	1026	spliced	2.65741	0.736005	FALSE	FALSE	0.001	Annotated lncRNAs
ENSG00000226868.1	2	chr1	-	9475	spliced	0.00714286	0.000610707	FALSE	FALSE	0.011	Annotated lncRNAs
ENSG00000226869.6	7	chr7	-	65511	spliced	1.42857	0.0632916	TRUE	FALSE	0.016	Annotated lncRNAs
ENSG00000226871.1	2	chr17	-	625	spliced	0.00714286	0.0007242	FALSE	FALSE	0.588	Annotated lncRNAs
ENSG00000226872.2	3	chr22	+	12764	spliced	0.157143	0.0113417	FALSE	FALSE	0.829	Annotated lncRNAs
ENSG00000226876.3	5	chr1	+	5241	spliced	0.0571429	0.00518884	FALSE	FALSE	0	Annotated lncRNAs
ENSG00000226877.9	8	chr9	+	20219	spliced	1.31663	0.0828136	FALSE	FALSE	0.153	Annotated lncRNAs
ENSG00000226883.1	2	chr1	-	34436	spliced	0.0428571	0.00256787	FALSE	FALSE	0.011	Annotated lncRNAs
ENSG00000226889.3	2	chr1	-	903	spliced	0.657143	0.0647739	TRUE	FALSE	0.327	Annotated lncRNAs
ENSG00000226890.1	2	chr16	-	533	spliced	0.138764	0.0203833	FALSE	FALSE	0.112	Annotated lncRNAs
ENSG00000226891.9	10	chr1	-	30265	spliced	28.6637	1.00349	TRUE	FALSE	0	Annotated lncRNAs
ENSG00000226899.1	2	chr10	-	1229	spliced	0.128571	0.0100494	FALSE	FALSE	0.009	Annotated lncRNAs
ENSG00000226900.2	3	chr10	-	9974	spliced	0.492857	0.0238156	TRUE	FALSE	0	Annotated lncRNAs
ENSG00000226903.2	4	chr13	+	36129	spliced	0.462879	0.0190065	FALSE	FALSE	0.107	Annotated lncRNAs
ENSG00000226904.1	2	chr9	+	662	spliced	1.10748	0.25098	FALSE	FALSE	0.183	Annotated lncRNAs
ENSG00000226906.1	4	chrY	+	36830	spliced	0.857143	0.0259922	FALSE	FALSE	0.063	Annotated lncRNAs
ENSG00000226913.2	3	chr3	-	5061	spliced	0.943064	0.0164012	TRUE	FALSE	0.122	Annotated lncRNAs
ENSG00000226917.6	6	chr6	+	20820	spliced	0.271429	0.015404	FALSE	FALSE	0.004	Annotated lncRNAs
ENSG00000226919.4	7	chr1	+	13491	spliced	0.192021	0.00659161	TRUE	FALSE	0.107	Annotated lncRNAs
ENSG00000226920.1	2	chr1	-	737	spliced	0	0	FALSE	FALSE	0.021	Annotated lncRNAs
ENSG00000226921.7	4	chr13	-	5163	spliced	0.0285714	0.000879464	FALSE	FALSE	0.012	Annotated lncRNAs
ENSG00000226925.1	3	chr2	-	9488	spliced	0.0142857	0.00262228	FALSE	FALSE	0.005	Annotated lncRNAs
ENSG00000226927.1	2	chr1	-	453	spliced	0	0	FALSE	FALSE	0.003	Annotated lncRNAs
ENSG00000226935.6	2	chr21	+	1038	spliced	0.0357143	0.00309466	TRUE	FALSE	0.049	Annotated lncRNAs
ENSG00000226938.1	2	chr1	-	746	spliced	0.0214286	0.00223984	FALSE	FALSE	0	Annotated lncRNAs
ENSG00000226939.1	4	chr2	+	12983	spliced	0.00714286	0.000123986	FALSE	FALSE	0.301	Annotated lncRNAs
ENSG00000226944.1	3	chr1	-	941	spliced	2.98335	0.602031	FALSE	TRUE	0	Annotated lncRNAs
ENSG00000226950.8	6	chr4	+	11299	spliced	581.87	24.7493	TRUE	TRUE	0.013	Annotated lncRNAs
ENSG00000226953.8	5	chr2	+	20478	spliced	3.15	0.182299	FALSE	FALSE	0	Annotated lncRNAs
ENSG00000226954.1	2	chr22	-	6454	spliced	0.741536	0.00794379	FALSE	FALSE	0	Annotated lncRNAs
ENSG00000226956.1	2	chr21	-	1109	spliced	0	0	FALSE	FALSE	0.034	Annotated lncRNAs
ENSG00000226957.1	2	chr1	+	1551	spliced	0.514286	0.0565103	FALSE	FALSE	0.136	Annotated lncRNAs
ENSG00000226963.1	2	chr2	-	830	spliced	3.08199	0.224965	FALSE	FALSE	0.179	Annotated lncRNAs
ENSG00000226965.2	8	chr7	-	426727	spliced	0.207143	0.0183761	TRUE	FALSE	0	Annotated lncRNAs
ENSG00000226968.1	4	chr13	-	34220	spliced	0.00714286	0.0002861	FALSE	FALSE	0	Annotated lncRNAs
ENSG00000226969.1	3	chr1	-	868	spliced	0.607143	0.0695521	FALSE	TRUE	0	Annotated lncRNAs
ENSG00000226978.1	3	chr7	+	3290	spliced	0	0	FALSE	FALSE	0.042	Annotated lncRNAs
ENSG00000226983.3	4	chr21	+	217197	spliced	0.128571	0.00407618	FALSE	FALSE	0.128	Annotated lncRNAs
ENSG00000226985.7	11	chrX	+	69084	spliced	0.921686	0.033718	FALSE	FALSE	0	Annotated lncRNAs
ENSG00000226990.1	4	chr10	+	61004	spliced	0	0	FALSE	FALSE	0.002	Annotated lncRNAs
ENSG00000226992.1	2	chr2	-	1069	spliced	0.0357143	0.00443609	FALSE	FALSE	0.118	Annotated lncRNAs
ENSG00000226994.9	7	chr2	+	385840	spliced	0.566914	0.0389045	FALSE	FALSE	0.786	Annotated lncRNAs
ENSG00000226995.9	11	chr20	-	44203	spliced	0.442857	0.0127607	FALSE	FALSE	0.111	Annotated lncRNAs
ENSG00000226996.5	2	chr21	+	7030	spliced	0.692857	0.0437671	FALSE	FALSE	0.018	Annotated lncRNAs
ENSG00000227006.2	4	chr1	-	13407	spliced	0.264286	0.00833556	TRUE	FALSE	0	Annotated lncRNAs
ENSG00000227007.1	3	chr2	-	9413	spliced	0.671764	0.0087396	FALSE	FALSE	0.064	Annotated lncRNAs
ENSG00000227011.4	4	chr17	+	2140	spliced	0	0	TRUE	FALSE	0.002	Annotated lncRNAs
ENSG00000227012.3	4	chr6	-	9116	spliced	0.171729	0.00919969	FALSE	FALSE	0.037	Annotated lncRNAs
ENSG00000227014.6	4	chr7	+	38944	spliced	3.69999	0.0602464	TRUE	FALSE	0.481	Annotated lncRNAs
ENSG00000227016.3	7	chr1	+	26252	spliced	0.0285714	0.000847264	FALSE	FALSE	0	Annotated lncRNAs
ENSG00000227017.1	2	chr7	-	2628	spliced	1.08581	0.0742432	FALSE	FALSE	0	Annotated lncRNAs
ENSG00000227021.1	2	chr2	+	1145	spliced	0.0642857	0.00620021	TRUE	FALSE	0.041	Annotated lncRNAs
ENSG00000227028.6	8	chr2	+	468757	spliced	1.34197	0.244272	FALSE	FALSE	0.012	Annotated lncRNAs
ENSG00000227029.1	2	chr10	+	1793	spliced	0.0142857	0.00160902	FALSE	FALSE	0	Annotated lncRNAs
ENSG00000227033.1	2	chr2	-	37233	spliced	0.0285714	0.00333734	FALSE	FALSE	0.112	Annotated lncRNAs
ENSG00000227036.9	9	chr17	-	350382	spliced	756.929	36.3217	FALSE	FALSE	0.002	Annotated lncRNAs
ENSG00000227039.7	5	chr21	+	8630	spliced	60.9451	1.17706	TRUE	TRUE	0.069	Annotated lncRNAs
ENSG00000227042.1	5	chrX	+	122985	spliced	0.0142857	0.00180039	FALSE	FALSE	0.013	Annotated lncRNAs
ENSG00000227043.3	9	chr1	-	79130	spliced	0.0285714	0.00170046	TRUE	FALSE	0.085	Annotated lncRNAs
ENSG00000227045.1	2	chr1	+	7361	spliced	0.121429	0.0270732	FALSE	FALSE	0	Annotated lncRNAs
ENSG00000227047.1	2	chr2	-	1741	spliced	0.0142857	0.00102122	FALSE	FALSE	0.249	Annotated lncRNAs
ENSG00000227050.1	5	chr1	-	21319	spliced	0.5	0.0492534	FALSE	FALSE	0.503	Annotated lncRNAs
ENSG00000227053.2	3	chr7	-	3347	spliced	3.93588	0.635013	TRUE	TRUE	0.026	Annotated lncRNAs
ENSG00000227060.7	3	chrX	+	10630	spliced	0.371429	0.0172889	FALSE	FALSE	0.33	Annotated lncRNAs
ENSG00000227061.2	5	chr2	+	12324	spliced	0.314286	0.00433266	FALSE	FALSE	0.01	Annotated lncRNAs
ENSG00000227066.2	2	chr1	+	6398	spliced	0.579943	0.0144014	TRUE	FALSE	0.01	Annotated lncRNAs
ENSG00000227068.1	3	chr9	+	5445	spliced	0.242857	0.0194772	FALSE	FALSE	0.046	Annotated lncRNAs
ENSG00000227070.1	3	chr1	+	43321	spliced	33.4384	8.33323	TRUE	TRUE	0.023	Annotated lncRNAs
ENSG00000227071.1	2	chr9	-	1385	spliced	0.278571	0.0791951	FALSE	FALSE	0.068	Annotated lncRNAs
ENSG00000227075.1	3	chr21	-	42367	spliced	0.2	0.0171111	FALSE	FALSE	0.014	Annotated lncRNAs
ENSG00000227076.1	2	chr10	+	1470	spliced	6.69286	1.40084	FALSE	FALSE	0.002	Annotated lncRNAs
ENSG00000227078.1	2	chr17	+	5323	spliced	0.3	0.0334285	FALSE	FALSE	0.005	Annotated lncRNAs
ENSG00000227082.3	4	chr1	+	66755	spliced	3.27143	0.0945373	FALSE	FALSE	0.001	Annotated lncRNAs
ENSG00000227083.1	2	chrX	-	1282	spliced	0.585714	0.0803272	FALSE	FALSE	0.132	Annotated lncRNAs
ENSG00000227088.2	7	chr2	-	638445	spliced	0.20345	0.0407587	TRUE	FALSE	0.114	Annotated lncRNAs
ENSG00000227089.2	2	chr6	-	886	spliced	0	0	FALSE	FALSE	0.032	Annotated lncRNAs
ENSG00000227090.1	2	chr21	-	16081	spliced	0	0	FALSE	FALSE	0.06	Annotated lncRNAs
ENSG00000227091.2	3	chr1	-	6542	spliced	0.00714286	0.000338564	FALSE	FALSE	0	Annotated lncRNAs
ENSG00000227094.1	2	chr1	-	943	spliced	0.227314	0.021558	FALSE	FALSE	0.001	Annotated lncRNAs
ENSG00000227098.2	5	chr2	-	18590	spliced	0.128571	0.00410788	FALSE	FALSE	0.004	Annotated lncRNAs
ENSG00000227101.2	4	chr10	+	28116	spliced	0.65	0.0238514	FALSE	FALSE	0	Annotated lncRNAs
ENSG00000227107.1	2	chr2	+	13549	spliced	0.0214286	0.000401793	FALSE	FALSE	0	Annotated lncRNAs
ENSG00000227110.7	7	chr3	-	660662	spliced	9.53596	0.419288	FALSE	FALSE	0.117	Annotated lncRNAs
ENSG00000227115.9	8	chr18	+	297691	spliced	0.642857	0.0213766	FALSE	FALSE	0	Annotated lncRNAs
ENSG00000227117.6	5	chr22	-	71739	spliced	1.66484	0.0864955	TRUE	FALSE	0.082	Annotated lncRNAs
ENSG00000227121.2	5	chr10	-	57413	spliced	0.457143	0.0166132	TRUE	TRUE	0.017	Annotated lncRNAs
ENSG00000227125.1	2	chr11	+	10165	spliced	0.0142857	0.000768471	FALSE	FALSE	0	Annotated lncRNAs
ENSG00000227128.5	3	chr10	+	40572	spliced	0.0714286	0.00358721	FALSE	FALSE	0.968	Annotated lncRNAs
ENSG00000227131.1	3	chr6	-	4672	spliced	0.00714286	0.000192443	FALSE	FALSE	0	Annotated lncRNAs
ENSG00000227139.1	2	chr1	+	1542	spliced	0	0	FALSE	FALSE	0.006	Annotated lncRNAs
ENSG00000227143.1	2	chr10	+	7267	spliced	0.0285714	0.000156621	FALSE	FALSE	0.006	Annotated lncRNAs
ENSG00000227145.2	11	chr4	+	70174	spliced	3.28571	0.0698036	FALSE	FALSE	0.012	Annotated lncRNAs
ENSG00000227148.1	2	chr7	-	9605	spliced	0	0	FALSE	FALSE	0.005	Annotated lncRNAs
ENSG00000227150.1	2	chr9	+	1160	spliced	0.0428571	0.0116634	FALSE	FALSE	0	Annotated lncRNAs
ENSG00000227155.7	5	chr9	-	39757	spliced	1.21541	0.0691803	FALSE	FALSE	0.013	Annotated lncRNAs
ENSG00000227157.2	4	chr2	+	10250	spliced	0	0	FALSE	FALSE	0.509	Annotated lncRNAs
ENSG00000227161.1	2	chr15	-	28005	spliced	0.235714	0.735676	FALSE	FALSE	0.013	Annotated lncRNAs
ENSG00000227165.10	5	chr10	-	91560	spliced	3.38579	0.197184	TRUE	FALSE	0.686	Annotated lncRNAs
ENSG00000227167.1	2	chr9	-	1624	spliced	0.00714286	0.00556431	FALSE	FALSE	0.615	Annotated lncRNAs
ENSG00000227169.2	2	chr1	-	411	spliced	0	0	FALSE	FALSE	0.001	Annotated lncRNAs
ENSG00000227170.1	2	chr8	+	1724	spliced	0.05	0.0107349	FALSE	FALSE	0.034	Annotated lncRNAs
ENSG00000227172.2	3	chr7	-	20594	spliced	0.15	0.02499	FALSE	FALSE	0.02	Annotated lncRNAs
ENSG00000227175.1	2	chr10	+	1747	spliced	0.307379	0.0385475	TRUE	FALSE	0.503	Annotated lncRNAs
ENSG00000227181.1	2	chr1	+	1683	spliced	0	0	TRUE	FALSE	0.161	Annotated lncRNAs
ENSG00000227186.1	2	chr10	-	777	spliced	0.0785714	0.0176161	FALSE	FALSE	0.021	Annotated lncRNAs
ENSG00000227188.1	2	chr22	-	1016	spliced	0.0428571	0.00312864	FALSE	FALSE	0.002	Annotated lncRNAs
ENSG00000227189.2	2	chr4	+	2330	spliced	11.6596	0.238512	FALSE	FALSE	0.013	Annotated lncRNAs
ENSG00000227192.1	2	chr6	-	2900	spliced	0.926729	0.111007	FALSE	FALSE	0.129	Annotated lncRNAs
ENSG00000227193.2	4	chr1	+	28701	spliced	0.0571429	0.00518104	FALSE	FALSE	0.001	Annotated lncRNAs
ENSG00000227195.11	7	chr20	-	83730	spliced	6822.24	354.061	FALSE	FALSE	0	Annotated lncRNAs
ENSG00000227197.1	4	chr7	+	18901	spliced	0.00714286	0.000800879	FALSE	FALSE	0.073	Annotated lncRNAs
ENSG00000227198.1	2	chr6	+	2393	spliced	1.28822	0.0821455	FALSE	FALSE	0.151	Annotated lncRNAs
ENSG00000227199.1	1	chr7	-	1889	unspliced	13.015	0.281315	TRUE	FALSE	0.111	Annotated lncRNAs
ENSG00000227200.1	2	chr9	+	2934	spliced	5.9287	1.09449	TRUE	FALSE	0.769	Annotated lncRNAs
ENSG00000227206.1	2	chr6	+	4699	spliced	0.0142857	0.00230457	FALSE	FALSE	0.008	Annotated lncRNAs
ENSG00000227210.2	3	chr2	+	14587	spliced	0.878571	0.0227412	FALSE	FALSE	0.445	Annotated lncRNAs
ENSG00000227213.1	3	chr13	-	1691	spliced	0.121429	0.0135566	FALSE	FALSE	0	Annotated lncRNAs
ENSG00000227214.2	3	chr6	+	1282	spliced	4.06062	0.15432	FALSE	FALSE	0.024	Annotated lncRNAs
ENSG00000227215.1	2	chr6	+	6077	spliced	0.00714286	0.000748179	FALSE	FALSE	0.007	Annotated lncRNAs
ENSG00000227217.1	2	chr1	+	4698	spliced	0.0785714	0.00402223	FALSE	FALSE	0.006	Annotated lncRNAs
ENSG00000227218.7	4	chr9	+	6450	spliced	0.336221	0.0163674	FALSE	FALSE	0.004	Annotated lncRNAs
ENSG00000227220.1	2	chr6	+	126448	spliced	3.33467	0.421471	TRUE	FALSE	0.729	Annotated lncRNAs
ENSG00000227227.1	3	chr2	-	53949	spliced	0.122479	0.0108899	FALSE	FALSE	0.011	Annotated lncRNAs
ENSG00000227230.1	2	chr1	+	4691	spliced	0.00714286	0.000987671	FALSE	FALSE	0.017	Annotated lncRNAs
ENSG00000227237.1	3	chr1	+	5633	spliced	0.435714	0.0499723	FALSE	TRUE	0.119	Annotated lncRNAs
ENSG00000227240.2	6	chr1	+	725485	spliced	4.89306	0.482478	FALSE	TRUE	0	Annotated lncRNAs
ENSG00000227244.3	2	chr10	+	193640	spliced	0.0928571	0.00630534	TRUE	FALSE	0.002	Annotated lncRNAs
ENSG00000227245.1	2	chr3	+	590	spliced	0	0	FALSE	FALSE	0.046	Annotated lncRNAs
ENSG00000227248.1	2	chr13	-	47110	spliced	0.85	0.0591098	FALSE	FALSE	0	Annotated lncRNAs
ENSG00000227252.2	4	chr2	-	175042	spliced	30.371	0.484872	TRUE	TRUE	0.154	Annotated lncRNAs
ENSG00000227253.3	4	chr10	+	3186	spliced	0.444971	0.0514387	FALSE	FALSE	0.011	Annotated lncRNAs
ENSG00000227256.1	3	chr21	+	3126	spliced	0.7	0.0459039	FALSE	FALSE	0.029	Annotated lncRNAs
ENSG00000227258.7	5	chr13	+	130067	spliced	274.103	7.31138	TRUE	TRUE	0	Annotated lncRNAs
ENSG00000227260.2	3	chr3	+	8361	spliced	1.4964	0.132112	TRUE	FALSE	0.12	Annotated lncRNAs
ENSG00000227269.1	2	chr9	+	1519	spliced	0	0	FALSE	FALSE	0	Annotated lncRNAs
ENSG00000227274.1	3	chr17	-	34274	spliced	0.0357143	0.00132924	FALSE	FALSE	0.036	Annotated lncRNAs
ENSG00000227278.1	2	chr1	-	597	spliced	0.00714286	0.00125019	FALSE	FALSE	0.894	Annotated lncRNAs
ENSG00000227279.2	4	chr18	+	42142	spliced	0	0	TRUE	FALSE	0	Annotated lncRNAs
ENSG00000227282.1	2	chr20	+	849	spliced	0	0	FALSE	FALSE	0.014	Annotated lncRNAs
ENSG00000227290.2	4	chr1	-	18163	spliced	0.0571429	0.00284996	TRUE	FALSE	0.02	Annotated lncRNAs
ENSG00000227292.1	2	chr2	-	36228	spliced	0.0214286	0.00170705	TRUE	FALSE	0.676	Annotated lncRNAs
ENSG00000227293.1	2	chr2	-	837	spliced	0.0142857	0.00210021	FALSE	FALSE	0	Annotated lncRNAs
ENSG00000227294.1	2	chr2	+	6744	spliced	0	0	FALSE	FALSE	0.006	Annotated lncRNAs
ENSG00000227297.1	2	chr20	-	1506	spliced	0.107143	0.00675119	TRUE	FALSE	0	Annotated lncRNAs
ENSG00000227301.1	2	chr9	+	2866	spliced	0.00714286	5.125e-05	FALSE	FALSE	0.021	Annotated lncRNAs
ENSG00000227303.1	6	chrX	+	231827	spliced	0.0142857	0.00106211	FALSE	FALSE	0.017	Annotated lncRNAs
ENSG00000227305.2	4	chr7	+	28309	spliced	0	0	FALSE	FALSE	0	Annotated lncRNAs
ENSG00000227306.1	2	chr11	+	760	spliced	0.05	0.00546543	FALSE	FALSE	0	Annotated lncRNAs
ENSG00000227307.1	2	chr10	-	55154	spliced	0	0	TRUE	FALSE	0	Annotated lncRNAs
ENSG00000227308.2	2	chr2	+	52557	spliced	1.97678	0.064607	TRUE	FALSE	0.047	Annotated lncRNAs
ENSG00000227313.1	2	chr10	-	2090	spliced	0.05	0.00222679	FALSE	FALSE	0.248	Annotated lncRNAs
ENSG00000227330.1	5	chr21	-	92535	spliced	0.135714	0.0187905	FALSE	FALSE	0.003	Annotated lncRNAs
ENSG00000227336.1	2	chr13	-	595	spliced	0.0857143	0.0105561	FALSE	FALSE	0.1	Annotated lncRNAs
ENSG00000227338.2	3	chr10	+	3871	spliced	0.0785714	0.00383841	FALSE	FALSE	0.002	Annotated lncRNAs
ENSG00000227342.1	3	chr21	-	2633	spliced	0.414293	0.0592802	FALSE	FALSE	0.016	Annotated lncRNAs
ENSG00000227352.1	2	chr13	-	429	spliced	0.00714286	0.00166131	FALSE	FALSE	0	Annotated lncRNAs
ENSG00000227354.7	7	chr13	+	21025	spliced	46.918	1.37089	TRUE	TRUE	0.866	Annotated lncRNAs
ENSG00000227355.4	6	chr9	+	93479	spliced	1.53572	0.146393	FALSE	FALSE	0.104	Annotated lncRNAs
ENSG00000227356.2	3	chr10	-	21321	spliced	1.0503	0.147163	FALSE	FALSE	0.387	Annotated lncRNAs
ENSG00000227359.1	3	chr2	-	26377	spliced	18.378	1.67723	TRUE	TRUE	0.059	Annotated lncRNAs
ENSG00000227360.2	6	chr6	-	11786	spliced	0.0285714	0.00144279	FALSE	FALSE	0.025	Annotated lncRNAs
ENSG00000227364.1	2	chr2	-	1050	spliced	0	0	FALSE	FALSE	0.001	Annotated lncRNAs
ENSG00000227365.1	2	chr7	+	8341	spliced	0	0	FALSE	FALSE	0.887	Annotated lncRNAs
ENSG00000227373.6	4	chr1	-	49898	spliced	6.78857	0.238029	FALSE	FALSE	0.528	Annotated lncRNAs
ENSG00000227374.1	2	chr10	+	592	spliced	0.176493	0.0204189	FALSE	FALSE	0.05	Annotated lncRNAs
ENSG00000227375.6	3	chr3	+	5504	spliced	11.6933	0.316211	FALSE	FALSE	0.656	Annotated lncRNAs
ENSG00000227386.1	2	chr7	-	3301	spliced	0.0571429	0.0293641	FALSE	FALSE	0.119	Annotated lncRNAs
ENSG00000227388.3	3	chr9	+	18270	spliced	64.1778	2.50817	FALSE	FALSE	0.188	Annotated lncRNAs
ENSG00000227392.2	5	chr19	-	63406	spliced	0.214286	0.00781676	TRUE	FALSE	0.194	Annotated lncRNAs
ENSG00000227398.5	7	chr3	+	82416	spliced	31.5631	0.66119	TRUE	TRUE	0.507	Annotated lncRNAs
ENSG00000227400.2	3	chr2	-	171673	spliced	0.0428571	0.00456889	TRUE	FALSE	0.034	Annotated lncRNAs
ENSG00000227403.3	3	chr2	+	4376	spliced	56.0934	2.0317	TRUE	TRUE	0.045	Annotated lncRNAs
ENSG00000227407.1	2	chr19	-	4045	spliced	2.02857	0.157402	FALSE	FALSE	0.001	Annotated lncRNAs
ENSG00000227409.1	2	chr1	-	7256	spliced	0.06975	0.0105105	FALSE	FALSE	0.046	Annotated lncRNAs
ENSG00000227418.6	4	chr2	+	27055	spliced	0.107143	0.00683343	FALSE	FALSE	0.007	Annotated lncRNAs
ENSG00000227421.2	4	chr1	-	20353	spliced	0.185714	0.00956938	FALSE	FALSE	0	Annotated lncRNAs
ENSG00000227431.6	3	chr20	-	5706	spliced	0.435714	0.0508843	TRUE	TRUE	0.3	Annotated lncRNAs
ENSG00000227432.1	2	chr2	-	34805	spliced	0.1	0.0100025	FALSE	FALSE	0.109	Annotated lncRNAs
ENSG00000227438.1	2	chr21	-	4267	spliced	0.771429	0.0449731	FALSE	FALSE	0	Annotated lncRNAs
ENSG00000227455.3	3	chr6	+	4383	spliced	0.407293	0.00972046	FALSE	FALSE	0.002	Annotated lncRNAs
ENSG00000227456.9	4	chr21	+	32521	spliced	7.02086	0.345368	FALSE	FALSE	0.094	Annotated lncRNAs
ENSG00000227459.1	2	chr2	+	5142	spliced	0	0	FALSE	FALSE	0.006	Annotated lncRNAs
ENSG00000227463.3	9	chr9	+	39687	spliced	0.264293	0.0049274	FALSE	FALSE	0.04	Annotated lncRNAs
ENSG00000227466.1	3	chr1	-	8219	spliced	0	0	FALSE	FALSE	0.13	Annotated lncRNAs
ENSG00000227467.3	2	chr11	+	2570	spliced	0.642857	0.0110503	TRUE	FALSE	0.018	Annotated lncRNAs
ENSG00000227475.1	2	chr10	-	304	spliced	0	0	FALSE	FALSE	0.001	Annotated lncRNAs
ENSG00000227477.1	3	chr20	-	2609	spliced	3.92857	0.10223	FALSE	FALSE	0.437	Annotated lncRNAs
ENSG00000227479.1	3	chr2	-	28476	spliced	0.00714286	0.00022335	TRUE	FALSE	0.054	Annotated lncRNAs
ENSG00000227480.2	5	chr2	+	69520	spliced	0	0	FALSE	FALSE	0.033	Annotated lncRNAs
ENSG00000227481.1	2	chr7	-	1773	spliced	0.0428571	0.00315088	FALSE	FALSE	0.004	Annotated lncRNAs
ENSG00000227482.1	3	chr9	+	31900	spliced	0.214286	0.0109012	TRUE	FALSE	0.007	Annotated lncRNAs
ENSG00000227484.1	2	chr22	+	1378	spliced	0.664286	0.0419831	TRUE	TRUE	0.323	Annotated lncRNAs
ENSG00000227485.1	2	chr1	+	1452	spliced	0	0	FALSE	FALSE	0.887	Annotated lncRNAs
ENSG00000227486.3	5	chrX	+	301149	spliced	149.245	3.09378	FALSE	TRUE	0.292	Annotated lncRNAs
ENSG00000227487.4	3	chr11	-	8896	spliced	0.207143	0.00236715	TRUE	FALSE	0.075	Annotated lncRNAs
ENSG00000227489.1	2	chr7	+	2445	spliced	0	0	FALSE	FALSE	0.012	Annotated lncRNAs
ENSG00000227492.2	5	chr10	+	4770	spliced	1.09286	0.0719109	TRUE	FALSE	0.472	Annotated lncRNAs
ENSG00000227495.1	2	chr17	-	880	spliced	1.6005	0.13377	FALSE	FALSE	0.031	Annotated lncRNAs
ENSG00000227496.3	3	chr1	+	51995	spliced	0.785714	0.0357684	FALSE	FALSE	0.045	Annotated lncRNAs
ENSG00000227498.2	3	chr3	-	19063	spliced	0	0	FALSE	FALSE	0.013	Annotated lncRNAs
ENSG00000227502.4	4	chr6	-	5378	spliced	99.7035	2.89998	TRUE	TRUE	0.022	Annotated lncRNAs
ENSG00000227508.6	2	chr6	+	7414	spliced	4.38572	0.117844	FALSE	FALSE	0	Annotated lncRNAs
ENSG00000227509.1	2	chr3	+	3287	spliced	0.121429	0.00760142	FALSE	FALSE	0.05	Annotated lncRNAs
ENSG00000227510.4	3	chr13	+	28975	spliced	0.107143	0.00400561	FALSE	FALSE	0	Annotated lncRNAs
ENSG00000227512.1	2	chr9	+	955	spliced	0.242857	0.00595709	FALSE	FALSE	0.191	Annotated lncRNAs
ENSG00000227516.1	2	chr6	+	1110	spliced	0.292857	0.0575706	FALSE	FALSE	0.019	Annotated lncRNAs
ENSG00000227517.7	6	chr17	+	325750	spliced	1.53985	0.0674895	FALSE	FALSE	0.005	Annotated lncRNAs
ENSG00000227518.5	2	chr9	+	3235	spliced	1.61613	0.0221258	FALSE	FALSE	0.005	Annotated lncRNAs
ENSG00000227519.1	2	chr22	+	7044	spliced	0.0428571	0.00593717	FALSE	FALSE	0.007	Annotated lncRNAs
ENSG00000227527.2	2	chr1	-	2991	spliced	1.29286	0.0983104	FALSE	FALSE	0	Annotated lncRNAs
ENSG00000227528.6	4	chr13	+	31624	spliced	0	0	FALSE	FALSE	0	Annotated lncRNAs
ENSG00000227531.1	3	chr9	-	145591	spliced	3.78026	0.217576	TRUE	TRUE	0.021	Annotated lncRNAs
ENSG00000227533.7	4	chr1	+	37766	spliced	9.48062	0.20861	TRUE	TRUE	0.131	Annotated lncRNAs
ENSG00000227535.2	3	chr6	-	14692	spliced	0.157143	0.0638837	FALSE	FALSE	0.1	Annotated lncRNAs
ENSG00000227540.1	3	chr10	+	1559	spliced	16.8677	1.21167	TRUE	TRUE	0	Annotated lncRNAs
ENSG00000227542.1	4	chr2	-	17008	spliced	5.10681	0.226183	FALSE	FALSE	0.755	Annotated lncRNAs
ENSG00000227543.5	3	chr17	+	18588	spliced	10.4779	0.310157	FALSE	FALSE	0	Annotated lncRNAs
ENSG00000227544.10	5	chr7	+	19893	spliced	2.05	0.0737731	FALSE	FALSE	0.265	Annotated lncRNAs
ENSG00000227549.2	3	chr3	-	4591	spliced	0	0	TRUE	FALSE	0.001	Annotated lncRNAs
ENSG00000227554.1	3	chr1	-	520	spliced	0.00714286	0.00109489	FALSE	FALSE	0.041	Annotated lncRNAs
ENSG00000227555.1	4	chr9	-	20846	spliced	0.0142857	0.0001423	FALSE	FALSE	0.008	Annotated lncRNAs
ENSG00000227562.1	2	chr7	-	4600	spliced	0.00714286	0.00115256	FALSE	FALSE	0.044	Annotated lncRNAs
ENSG00000227564.3	7	chr13	-	145034	spliced	0.00714286	0.000603314	FALSE	FALSE	0.006	Annotated lncRNAs
ENSG00000227574.2	3	chr2	+	1823	spliced	0.0357143	0.00493869	FALSE	FALSE	0.1	Annotated lncRNAs
ENSG00000227579.6	7	chr1	-	527486	spliced	0.242857	0.00908533	FALSE	FALSE	0.964	Annotated lncRNAs
ENSG00000227588.2	3	chr3	-	33833	spliced	0.0285714	0.00438671	FALSE	FALSE	0	Annotated lncRNAs
ENSG00000227589.1	3	chr1	-	9835	spliced	0.478571	0.0268168	TRUE	FALSE	0.001	Annotated lncRNAs
ENSG00000227591.6	3	chr1	-	62770	spliced	2.41499	0.362358	TRUE	FALSE	0	Annotated lncRNAs
ENSG00000227598.1	3	chr6	-	29440	spliced	4.68616	0.843426	TRUE	TRUE	0.001	Annotated lncRNAs
ENSG00000227599.1	2	chr20	+	2750	spliced	0	0	FALSE	FALSE	0	Annotated lncRNAs
ENSG00000227602.1	1	chr6	-	330	unspliced	0.0142857	0.00367607	FALSE	FALSE	0.038	Annotated lncRNAs
ENSG00000227606.2	3	chr19	+	7584	spliced	0.0214286	0.000884129	FALSE	FALSE	0.113	Annotated lncRNAs
ENSG00000227610.1	2	chrX	-	32839	spliced	0.00714286	0.000820429	FALSE	FALSE	0.257	Annotated lncRNAs
ENSG00000227611.1	2	chr13	+	1094	spliced	0.00714286	0.000586314	FALSE	FALSE	0.013	Annotated lncRNAs
ENSG00000227617.9	6	chr2	-	15011	spliced	2.31511	0.0535582	FALSE	FALSE	0.014	Annotated lncRNAs
ENSG00000227619.3	5	chr9	+	9440	spliced	7.16748	0.164413	TRUE	FALSE	0.035	Annotated lncRNAs
ENSG00000227627.4	3	chr6	+	7992	spliced	32.4823	0.731103	TRUE	TRUE	0.293	Annotated lncRNAs
ENSG00000227630.4	3	chr1	+	12679	spliced	6.22144	0.0974177	FALSE	FALSE	0.874	Annotated lncRNAs
ENSG00000227634.3	5	chr1	+	13693	spliced	0.0642857	0.00369883	TRUE	FALSE	0.002	Annotated lncRNAs
ENSG00000227640.4	4	chr13	+	99977	spliced	0.164286	0.00354231	FALSE	FALSE	0.001	Annotated lncRNAs
ENSG00000227646.7	3	chr7	-	329283	spliced	1.76429	0.161019	FALSE	TRUE	0	Annotated lncRNAs
ENSG00000227658.1	4	chr7	+	9660	spliced	1.90918	0.313141	FALSE	FALSE	0.007	Annotated lncRNAs
ENSG00000227659.1	2	chr13	-	891	spliced	0.0214286	0.00115969	FALSE	FALSE	0.55	Annotated lncRNAs
ENSG00000227660.1	3	chr6	-	9057	spliced	0	0	TRUE	FALSE	0.003	Annotated lncRNAs
ENSG00000227673.1	2	chr1	-	466	spliced	0	0	FALSE	FALSE	0.001	Annotated lncRNAs
ENSG00000227674.3	7	chr13	-	224848	spliced	5.67972	0.149395	TRUE	FALSE	0.083	Annotated lncRNAs
ENSG00000227676.4	3	chr13	+	4768	spliced	2.65019	0.222375	FALSE	FALSE	0	Annotated lncRNAs
ENSG00000227678.8	5	chr6	-	12770	spliced	3.18364	0.207272	FALSE	FALSE	0.059	Annotated lncRNAs
ENSG00000227680.1	3	chr2	+	1243	spliced	0.164286	0.0279496	FALSE	FALSE	0.207	Annotated lncRNAs
ENSG00000227681.5	3	chr6	+	293235	spliced	5.36816	1.00952	TRUE	FALSE	0.021	Annotated lncRNAs
ENSG00000227683.1	2	chr10	-	17200	spliced	2.97614	0.433805	FALSE	FALSE	0.231	Annotated lncRNAs
ENSG00000227685.1	4	chr17	-	20323	spliced	0.0214286	0.00120524	FALSE	FALSE	0.09	Annotated lncRNAs
ENSG00000227687.1	2	chr1	+	641	spliced	0.00714286	0.000589079	FALSE	FALSE	0.079	Annotated lncRNAs
ENSG00000227695.6	5	chr10	+	32041	spliced	41.2796	1.25039	FALSE	TRUE	0.177	Annotated lncRNAs
ENSG00000227698.1	3	chr21	-	2858	spliced	1.65171	0.211294	FALSE	FALSE	0	Annotated lncRNAs
ENSG00000227702.1	3	chr21	+	18156	spliced	0.792857	0.0603497	FALSE	FALSE	0.001	Annotated lncRNAs
ENSG00000227704.2	2	chr6	+	14280	spliced	12.0226	0.44814	TRUE	FALSE	0	Annotated lncRNAs
ENSG00000227705.1	5	chr20	-	12477	spliced	0.0428571	0.00333286	FALSE	FALSE	0.002	Annotated lncRNAs
ENSG00000227706.4	4	chr6	-	11024	spliced	16.4748	0.679966	TRUE	FALSE	0.045	Annotated lncRNAs
ENSG00000227708.1	4	chr2	+	19718	spliced	0.0714286	0.0160501	FALSE	FALSE	0.01	Annotated lncRNAs
ENSG00000227712.2	4	chr1	-	97603	spliced	0.385714	0.0179234	FALSE	FALSE	0.026	Annotated lncRNAs
ENSG00000227713.2	2	chr2	-	7031	spliced	0.0571429	0.000811964	FALSE	FALSE	0.039	Annotated lncRNAs
ENSG00000227716.1	2	chr21	+	13084	spliced	0.114286	0.00827452	FALSE	FALSE	0	Annotated lncRNAs
ENSG00000227718.1	3	chr2	+	35105	spliced	0.00714286	0.000646843	FALSE	FALSE	0	Annotated lncRNAs
ENSG00000227719.1	3	chr7	+	2537	spliced	0.25	0.028504	FALSE	FALSE	0.96	Annotated lncRNAs
ENSG00000227723.1	3	chr6	+	6007	spliced	0.135714	0.0201482	FALSE	FALSE	0.125	Annotated lncRNAs
ENSG00000227726.1	2	chr11	-	316	spliced	0.971429	0.480209	FALSE	FALSE	0	Annotated lncRNAs
ENSG00000227733.11	13	chr1	-	95800	spliced	31.65	1.032	TRUE	FALSE	0	Annotated lncRNAs
ENSG00000227734.1	2	chr10	-	1258	spliced	0.0142857	0.00416826	FALSE	FALSE	0	Annotated lncRNAs
ENSG00000227740.2	3	chr1	-	16296	spliced	6.35726	0.243324	FALSE	FALSE	0.069	Annotated lncRNAs
ENSG00000227741.1	5	chr1	-	6671	spliced	2.87869	0.0659957	FALSE	FALSE	0.453	Annotated lncRNAs
ENSG00000227743.2	4	chr7	-	43030	spliced	0	0	FALSE	FALSE	0	Annotated lncRNAs
ENSG00000227744.4	10	chr2	-	6968	spliced	0.192936	0.00189501	FALSE	FALSE	0	Annotated lncRNAs
ENSG00000227748.2	4	chr6	+	8478	spliced	0.128571	0.00925246	FALSE	FALSE	0.016	Annotated lncRNAs
ENSG00000227751.1	2	chr1	+	623	spliced	0.164286	0.039738	FALSE	FALSE	0.017	Annotated lncRNAs
ENSG00000227757.3	2	chr21	-	157456	spliced	0.0571429	0.00366484	FALSE	FALSE	0.057	Annotated lncRNAs
ENSG00000227764.2	3	chr1	+	15188	spliced	0.0357143	0.00170514	TRUE	FALSE	0	Annotated lncRNAs
ENSG00000227769.7	9	chr2	+	80707	spliced	0.435714	0.0601161	FALSE	FALSE	0	Annotated lncRNAs
ENSG00000227773.1	2	chr1	-	969	spliced	2.83623	0.542934	FALSE	FALSE	0.008	Annotated lncRNAs
ENSG00000227782.2	1	chr17	+	802	unspliced	6.43084	0.428342	FALSE	FALSE	0.365	Annotated lncRNAs
ENSG00000227803.2	3	chr6	+	105653	spliced	0.909557	0.168266	FALSE	TRUE	0	Annotated lncRNAs
ENSG00000227809.2	3	chr9	+	13244	spliced	0	0	FALSE	FALSE	0	Annotated lncRNAs
ENSG00000227811.3	3	chr1	+	8220	spliced	2.33571	0.0562797	TRUE	FALSE	0.131	Annotated lncRNAs
ENSG00000227818.1	2	chr1	+	552	spliced	0.00714286	0.000936464	FALSE	FALSE	0	Annotated lncRNAs
ENSG00000227824.1	2	chr2	+	596	spliced	0	0	FALSE	FALSE	0.006	Annotated lncRNAs
ENSG00000227838.1	5	chr22	-	38412	spliced	0.0214286	0.000957179	FALSE	FALSE	0	Annotated lncRNAs
ENSG00000227848.1	2	chr13	+	1164	spliced	0.235714	0.0242354	TRUE	FALSE	0.156	Annotated lncRNAs
ENSG00000227851.1	2	chr10	-	2165	spliced	0	0	FALSE	FALSE	0.074	Annotated lncRNAs
ENSG00000227857.2	2	chr1	+	4551	spliced	0.557143	0.122996	FALSE	FALSE	0.269	Annotated lncRNAs
ENSG00000227863.3	7	chr7	+	52973	spliced	0.114286	0.0126111	FALSE	FALSE	0.015	Annotated lncRNAs
ENSG00000227880.1	2	chr22	-	2814	spliced	0.0214286	0.00181722	FALSE	FALSE	0	Annotated lncRNAs
ENSG00000227885.3	6	chr6	-	55639	spliced	19.65	0.923812	FALSE	FALSE	0.418	Annotated lncRNAs
ENSG00000227888.4	6	chr8	+	26278	spliced	1.72066	0.0922339	FALSE	FALSE	0	Annotated lncRNAs
ENSG00000227893.1	2	chr13	+	4079	spliced	0.598979	0.0744004	FALSE	FALSE	0.024	Annotated lncRNAs
ENSG00000227896.2	2	chr10	+	3157	spliced	25.4359	0.374491	FALSE	TRUE	0.514	Annotated lncRNAs
ENSG00000227902.2	5	chr2	+	18310	spliced	0	0	FALSE	FALSE	0	Annotated lncRNAs
ENSG00000227906.9	6	chr20	-	362443	spliced	1.61928	0.0419924	TRUE	FALSE	0.09	Annotated lncRNAs
ENSG00000227907.1	2	chr1	+	5992	spliced	0.121429	0.0138794	TRUE	FALSE	0	Annotated lncRNAs
ENSG00000227908.4	2	chr5	+	8483	spliced	13.0364	0.396514	TRUE	FALSE	0.216	Annotated lncRNAs
ENSG00000227911.3	2	chr13	-	1599	spliced	7.98535	0.794945	FALSE	FALSE	0.022	Annotated lncRNAs
ENSG00000227912.2	4	chr10	+	18981	spliced	0.15	0.00281901	TRUE	FALSE	0	Annotated lncRNAs
ENSG00000227914.3	3	chr9	-	12078	spliced	0.1	0.00428566	FALSE	FALSE	0.009	Annotated lncRNAs
ENSG00000227917.3	5	chr9	-	9335	spliced	0.256136	0.0102636	FALSE	FALSE	0.006	Annotated lncRNAs
ENSG00000227920.3	5	chr6	+	5716	spliced	0.821429	0.0377802	FALSE	FALSE	0	Annotated lncRNAs
ENSG00000227925.2	5	chr1	-	20876	spliced	0.0937	0.0117984	TRUE	FALSE	0.001	Annotated lncRNAs
ENSG00000227927.2	5	chr20	+	82141	spliced	0.865714	0.0747813	FALSE	FALSE	0.153	Annotated lncRNAs
ENSG00000227929.4	5	chr3	+	2614	spliced	0.00714286	0.000187	FALSE	FALSE	0.004	Annotated lncRNAs
ENSG00000227930.1	2	chr7	-	5632	spliced	0.00714286	0.000132971	FALSE	FALSE	0.056	Annotated lncRNAs
ENSG00000227933.1	2	chr9	+	830	spliced	0.407143	0.0223065	FALSE	FALSE	0.06	Annotated lncRNAs
ENSG00000227935.1	2	chr1	+	875	spliced	0	0	FALSE	FALSE	0	Annotated lncRNAs
ENSG00000227938.1	2	chr2	-	2018	spliced	0	0	FALSE	FALSE	0.006	Annotated lncRNAs
ENSG00000227940.2	3	chr1	+	3144	spliced	0.00714286	0.000172314	FALSE	FALSE	0.158	Annotated lncRNAs
ENSG00000227945.1	5	chr6	+	57363	spliced	0.335714	0.023399	FALSE	FALSE	0	Annotated lncRNAs
ENSG00000227946.2	2	chr2	+	2256	spliced	48.1388	3.5883	FALSE	TRUE	0.169	Annotated lncRNAs
ENSG00000227947.2	3	chr1	+	15567	spliced	3.17143	0.0885267	FALSE	FALSE	0	Annotated lncRNAs
ENSG00000227953.7	6	chr1	+	16506	spliced	23.7	0.379133	FALSE	FALSE	0.001	Annotated lncRNAs
ENSG00000227954.7	9	chr6	-	390551	spliced	27.0469	0.67208	FALSE	FALSE	0.505	Annotated lncRNAs
ENSG00000227958.1	2	chr9	-	32876	spliced	0	0	FALSE	FALSE	0	Annotated lncRNAs
ENSG00000227959.2	2	chr1	+	2973	spliced	39.6231	0.919579	TRUE	TRUE	0.431	Annotated lncRNAs
ENSG00000227960.1	2	chr1	+	1198	spliced	0.271429	0.0496709	FALSE	FALSE	0.221	Annotated lncRNAs
ENSG00000227963.2	4	chr1	-	52797	spliced	6.07997	0.341435	TRUE	TRUE	0.609	Annotated lncRNAs
ENSG00000227964.1	3	chr20	-	31116	spliced	0.3286	0.00511284	TRUE	FALSE	0	Annotated lncRNAs
ENSG00000227981.2	2	chr2	-	3229	spliced	0.00714286	0.00225124	TRUE	FALSE	0	Annotated lncRNAs
ENSG00000227987.1	2	chr2	+	4146	spliced	0.05	0.00365399	FALSE	FALSE	0	Annotated lncRNAs
ENSG00000228005.1	3	chr7	-	1284	spliced	0.657379	0.0353185	FALSE	FALSE	0	Annotated lncRNAs
ENSG00000228008.1	2	chr3	+	13093	spliced	1.9	0.177048	FALSE	FALSE	0.001	Annotated lncRNAs
ENSG00000228010.6	4	chr7	+	44928	spliced	4.05052	0.317236	TRUE	FALSE	0.002	Annotated lncRNAs
ENSG00000228013.1	2	chr1	-	4237	spliced	4.28583	0.0842132	FALSE	FALSE	0.052	Annotated lncRNAs
ENSG00000228016.1	4	chr2	-	59066	spliced	0.171429	0.00812994	FALSE	FALSE	0.122	Annotated lncRNAs
ENSG00000228021.7	6	chr10	+	26449	spliced	0.342857	0.01165	TRUE	FALSE	0.109	Annotated lncRNAs
ENSG00000228022.6	4	chr6	+	48461	spliced	2.93721	0.113127	TRUE	FALSE	0.113	Annotated lncRNAs
ENSG00000228027.1	2	chr10	-	956	spliced	0.00714286	0.00229815	FALSE	FALSE	0.039	Annotated lncRNAs
ENSG00000228028.2	2	chr3	+	1113	spliced	0.0428571	0.0161742	FALSE	FALSE	0.076	Annotated lncRNAs
ENSG00000228031.4	4	chr7	-	9554	spliced	0.467264	0.022014	TRUE	FALSE	0.851	Annotated lncRNAs
[truncated: 17,143 more rows]

## Sheet: Supplementary Table 3
Supplementary Table 3. DESeq2 Differential Expression Results Across Genes
Gene Name	Gene ID	Type	Chromosome	Start	Stop	MeanExpression	log2FoldChange	AdjustedPValue
TSPAN6	ENSG00000000003.15	protein_coding	chrX	100627108	100639991	1297.31	-0.101413	0.456662
TNMD	ENSG00000000005.6	protein_coding	chrX	100584936	100599885	13.9294	-0.0638729	0.819304
DPM1	ENSG00000000419.14	protein_coding	chr20	50934867	50959140	638.291	-0.0411702	0.727851
SCYL3	ENSG00000000457.14	protein_coding	chr1	169849631	169894267	484.404	-0.0809507	0.384814
C1orf112	ENSG00000000460.17	protein_coding	chr1	169662007	169854080	157.752	0.0788635	0.745545
FGR	ENSG00000000938.13	protein_coding	chr1	27612064	27635185	96.3691	-0.0162449	0.96501
CFH	ENSG00000000971.16	protein_coding	chr1	196652043	196747504	1380.2	-0.213596	0.212687
FUCA2	ENSG00000001036.14	protein_coding	chr6	143494812	143511720	904.307	-0.00615854	1
GCLC	ENSG00000001084.13	protein_coding	chr6	53497341	53616970	918.812	0.0133061	0.961598
NFYA	ENSG00000001167.15	protein_coding	chr6	41072974	41102403	679.636	0.0790706	0.579424
STPG1	ENSG00000001460.18	protein_coding	chr1	24356999	24416934	252.124	-0.0688554	0.537335
NIPAL3	ENSG00000001461.17	protein_coding	chr1	24415802	24472976	874.373	-0.00999588	1
LAS1L	ENSG00000001497.18	protein_coding	chrX	65438549	65534810	461.53	-0.0405524	0.849216
ENPP4	ENSG00000001561.7	protein_coding	chr6	46129989	46146688	755.554	-0.138038	0.145517
SEMA3F	ENSG00000001617.12	protein_coding	chr3	50155045	50189075	126.997	-0.101528	0.672128
CFTR	ENSG00000001626.17	protein_coding	chr7	117287120	117715971	5530.13	-0.039137	0.892749
ANKIB1	ENSG00000001629.10	protein_coding	chr7	92245974	92401383	1088.7	0.00686269	1
CYP51A1	ENSG00000001630.18	protein_coding	chr7	92084987	92134803	2315.96	0.0474372	0.912663
KRIT1	ENSG00000001631.17	protein_coding	chr7	92197498	92246166	831.031	0.0452846	0.626283
RAD52	ENSG00000002016.18	protein_coding	chr12	911736	990053	284.565	0.120274	0.456681
BAD	ENSG00000002330.14	protein_coding	chr11	64269830	64284704	458.849	-0.0276176	0.95053
LAP3	ENSG00000002549.13	protein_coding	chr4	17577198	17607972	1578.19	-0.0919803	0.667585
CD99	ENSG00000002586.20	protein_coding	chrX	2691187	2741309	1465.59	0.0128982	1
HS3ST1	ENSG00000002587.10	protein_coding	chr4	11393150	11429564	104.132	-0.276261	0.223598
AOC1	ENSG00000002726.21	protein_coding	chr7	150824627	150861504	5006.33	-0.0721017	0.760375
MAD1L1	ENSG00000002822.16	protein_coding	chr7	1815793	2233243	236.422	0.151962	0.234922
LASP1	ENSG00000002834.18	protein_coding	chr17	38869859	38921770	5663.74	-0.00742663	1
SNX11	ENSG00000002919.15	protein_coding	chr17	48103357	48123601	262.292	-0.0352434	0.86497
TMEM176A	ENSG00000002933.9	protein_coding	chr7	150800403	150805118	1268.98	0.0159013	0.955309
M6PR	ENSG00000003056.8	protein_coding	chr12	8940361	8949761	1737.57	-0.0838113	0.208983
KLHL13	ENSG00000003096.14	protein_coding	chrX	117897813	118117340	107.6	-0.107626	0.566756
CYP26B1	ENSG00000003137.9	protein_coding	chr2	72129238	72147862	48.6033	-0.120177	0.758127
ICA1	ENSG00000003147.19	protein_coding	chr7	8113184	8262687	681.541	0.104755	0.514205
DBNDD1	ENSG00000003249.15	protein_coding	chr16	90004871	90019890	32.4745	-0.30993	0.436661
ALS2	ENSG00000003393.16	protein_coding	chr2	201700267	201782112	454.7	-0.0848114	0.383092
CASP10	ENSG00000003400.15	protein_coding	chr2	201182898	201229406	1391.83	0.0955605	0.666645
CFLAR	ENSG00000003402.21	protein_coding	chr2	201116154	201176687	3597.56	0.0493938	0.788645
TFPI	ENSG00000003436.16	protein_coding	chr2	187464230	187565760	419.687	-0.0866123	0.682245
NDUFAF7	ENSG00000003509.16	protein_coding	chr2	37231631	37253403	227.278	0.0186336	0.788169
RBM5	ENSG00000003756.17	protein_coding	chr3	50088919	50119021	2276.72	-0.0129634	1
SLC7A2	ENSG00000003989.18	protein_coding	chr8	17497088	17570573	124.043	-0.295926	0.0743313
ARF5	ENSG00000004059.11	protein_coding	chr7	127588386	127591700	950.697	-0.0169841	0.868683
SARM1	ENSG00000004139.14	protein_coding	chr17	28364356	28404049	264.293	0.0275168	0.949294
POLDIP2	ENSG00000004142.12	protein_coding	chr17	28346633	28357527	996.942	0.0370885	0.741475
PLXND1	ENSG00000004399.13	protein_coding	chr3	129555214	129606676	514.514	-0.0220871	0.939725
AK2	ENSG00000004455.17	protein_coding	chr1	33007940	33080996	2747.01	0.0426423	0.59773
CD38	ENSG00000004468.13	protein_coding	chr4	15778275	15853232	317.969	0.160188	0.446307
FKBP4	ENSG00000004478.8	protein_coding	chr12	2794970	2805423	1390.8	0.0276646	0.956082
KDM1A	ENSG00000004487.18	protein_coding	chr1	23019443	23083689	1070.08	-0.0455775	0.647165
RBM6	ENSG00000004534.15	protein_coding	chr3	49940007	50100045	1406.85	0.0283553	0.877906
CAMKK1	ENSG00000004660.15	protein_coding	chr17	3860315	3894891	91.9621	0.102032	0.523639
RECQL	ENSG00000004700.16	protein_coding	chr12	21468910	21501669	524.714	-0.149788	0.156267
VPS50	ENSG00000004766.17	protein_coding	chr7	93232340	93361123	671.258	0.0505087	0.785424
HSPB6	ENSG00000004776.13	protein_coding	chr19	35754566	35758079	139.746	-0.292989	0.441647
ARHGAP33	ENSG00000004777.19	protein_coding	chr19	35774532	35788822	102.178	0.249495	0.267134
NDUFAB1	ENSG00000004779.10	protein_coding	chr16	23581014	23596316	850.067	0.0728648	0.58788
PDK4	ENSG00000004799.8	protein_coding	chr7	95583499	95596516	2594.98	-0.0614548	1
ABCB5	ENSG00000004846.17	protein_coding	chr7	20615667	20777038	19.6392	0.0352371	0.95053
SLC25A13	ENSG00000004864.14	protein_coding	chr7	96120220	96322147	822.035	0.111845	0.335727
ST7	ENSG00000004866.22	protein_coding	chr7	116953238	117230176	245.816	0.116118	0.231525
CDC27	ENSG00000004897.12	protein_coding	chr17	47117703	47189422	992.065	0.0525909	0.614771
HCCS	ENSG00000004961.15	protein_coding	chrX	11111301	11123086	533.362	-0.0723137	0.428783
DVL2	ENSG00000004975.12	protein_coding	chr17	7225342	7234517	261.64	0.0309224	0.849216
PRSS22	ENSG00000005001.10	protein_coding	chr16	2852730	2858170	31.7625	0.244575	0.696357
UPF1	ENSG00000005007.13	protein_coding	chr19	18831959	18868230	1386.63	0.105877	0.4791
SKAP2	ENSG00000005020.13	protein_coding	chr7	26667068	26995239	1183.89	-0.152724	0.0241461
SLC25A5	ENSG00000005022.6	protein_coding	chrX	119468422	119471396	9200.51	0.0226636	0.934871
MCUB	ENSG00000005059.16	protein_coding	chr4	109560209	109688719	156.288	0.0307189	0.908645
HOXA11	ENSG00000005073.6	protein_coding	chr7	27181157	27185232	71.8174	0.0569018	0.850621
POLR2J	ENSG00000005075.16	protein_coding	chr7	102473128	102478922	447.448	0.0138576	1
DHX33	ENSG00000005100.13	protein_coding	chr17	5440917	5468982	275.487	0.121731	0.169056
MEOX1	ENSG00000005102.14	protein_coding	chr17	43640389	43661922	35.0467	-0.111262	0.710549
THSD7A	ENSG00000005108.17	protein_coding	chr7	11370365	11832198	63.0273	0.0491268	0.886413
LIG3	ENSG00000005156.12	protein_coding	chr17	34980512	35009743	640.995	0.00960752	0.981675
RPAP3	ENSG00000005175.10	protein_coding	chr12	47661249	47706030	405.237	-0.101028	0.547573
ACSM3	ENSG00000005187.12	protein_coding	chr16	20610243	20797581	620.417	0.0379787	0.94944
REXO5	ENSG00000005189.20	protein_coding	chr16	20806429	20849665	67.2023	0.246401	0.135207
CIAPIN1	ENSG00000005194.15	protein_coding	chr16	57428187	57447420	430.824	-0.0493542	0.697886
SPPL2B	ENSG00000005206.17	protein_coding	chr19	2328615	2355095	936.865	-0.00782807	1
FAM214B	ENSG00000005238.20	protein_coding	chr9	35104112	35116341	513.757	0.022619	1
COPZ2	ENSG00000005243.10	protein_coding	chr17	48026167	48038030	37.7811	-0.309882	0.0780983
PRKAR2B	ENSG00000005249.13	protein_coding	chr7	107044705	107161811	338.862	0.10146	0.437522
MSL3	ENSG00000005302.19	protein_coding	chrX	11758159	11775772	468.21	-0.0437772	0.717829
CREBBP	ENSG00000005339.15	protein_coding	chr16	3725054	3880713	1638.55	-0.0284614	0.996225
TSPOAP1	ENSG00000005379.17	protein_coding	chr17	58301228	58328795	159.623	-0.267695	0.18078
GCFC2	ENSG00000005436.14	protein_coding	chr2	75652000	75710985	241.984	-0.00303928	1
WDR54	ENSG00000005448.17	protein_coding	chr2	74421678	74425755	35.1552	0.086419	0.631891
CROT	ENSG00000005469.12	protein_coding	chr7	87345664	87399794	508.499	0.0516382	0.818018
ABCB4	ENSG00000005471.19	protein_coding	chr7	87401696	87480435	52.6241	-0.207492	0.459766
KMT2E	ENSG00000005483.22	protein_coding	chr7	104940943	105115019	3317.87	0.0794563	0.508693
RHBDD2	ENSG00000005486.17	protein_coding	chr7	75842602	75888926	391.83	-0.027665	0.95394
SOX8	ENSG00000005513.10	protein_coding	chr16	981770	986979	30.363	-0.509959	0.0812207
IBTK	ENSG00000005700.15	protein_coding	chr6	82169986	82247754	1952.53	-0.00786022	0.993624
ZNF195	ENSG00000005801.18	protein_coding	chr11	3339261	3379222	610.34	0.0645334	0.476721
MYCBP2	ENSG00000005810.19	protein_coding	chr13	77042474	77327094	2051.29	-0.015122	1
FBXL3	ENSG00000005812.11	protein_coding	chr13	76992598	77027195	1105.65	-0.146115	0.0465579
ITGAL	ENSG00000005844.19	protein_coding	chr16	30472658	30523567	394.942	-0.0828657	0.820924
PDK2	ENSG00000005882.12	protein_coding	chr17	50094737	50112152	578.614	-0.114199	0.524971
ITGA3	ENSG00000005884.18	protein_coding	chr17	50055968	50090481	1858.46	0.0296427	0.955749
ZFX	ENSG00000005889.16	protein_coding	chrX	24149173	24216255	909.908	-0.0459143	0.612223
LAMP2	ENSG00000005893.16	protein_coding	chrX	120426148	120469365	1717.29	-0.148314	0.0328388
GDE1	ENSG00000006007.12	protein_coding	chr16	19501693	19522123	1997.68	-0.103268	0.164414
REX1BD	ENSG00000006015.18	protein_coding	chr19	18588685	18592337	302.496	-0.0146684	1
OSBPL7	ENSG00000006025.12	protein_coding	chr17	47807372	47821834	674.688	0.160211	0.320704
TMEM98	ENSG00000006042.12	protein_coding	chr17	32927910	32945106	1157.79	-0.137479	0.249421
YBX2	ENSG00000006047.13	protein_coding	chr17	7288263	7294639	455.567	0.227729	0.328166
MAP3K14	ENSG00000006062.18	protein_coding	chr17	45263119	45317029	283.464	-0.0218496	1
ABCC8	ENSG00000006071.16	protein_coding	chr11	17392498	17476894	26.3239	0.493119	0.0457698
TMEM132A	ENSG00000006118.15	protein_coding	chr11	60924460	60937159	51.1733	0.0813931	0.800026
AP2B1	ENSG00000006125.18	protein_coding	chr17	35578046	35726413	4156.05	0.0505835	0.694172
ZNF263	ENSG00000006194.10	protein_coding	chr16	3263800	3301401	406.381	-0.0461939	0.62897
CX3CL1	ENSG00000006210.7	protein_coding	chr16	57372477	57385044	92.5863	-0.0981563	0.658079
SPATA20	ENSG00000006282.21	protein_coding	chr17	50543058	50555852	745.411	0.0684063	0.711581
TNFRSF12A	ENSG00000006327.14	protein_coding	chr16	3018445	3022383	132.383	0.146138	0.714033
MAP3K9	ENSG00000006432.16	protein_coding	chr14	70722526	70809534	274.131	0.161238	0.242811
RALA	ENSG00000006451.8	protein_coding	chr7	39623565	39708120	1200.45	-0.0318218	0.738303
BAIAP2L1	ENSG00000006453.14	protein_coding	chr7	98291650	98401090	1437.84	0.0986479	0.490595
KDM7A	ENSG00000006459.11	protein_coding	chr7	140084746	140176983	2391.34	-0.0555924	0.687031
ETV1	ENSG00000006468.14	protein_coding	chr7	13891229	13991425	81.2839	-0.313684	0.0693328
AGK	ENSG00000006530.18	protein_coding	chr7	141551278	141655244	354.999	-0.0191342	1
ALDH3B1	ENSG00000006534.17	protein_coding	chr11	68008578	68029282	238.322	0.154195	0.265337
TTC22	ENSG00000006555.11	protein_coding	chr1	54779712	54801323	1047.01	-0.139583	0.367198
PHTF2	ENSG00000006576.16	protein_coding	chr7	77798792	77957503	390.105	-0.11621	0.334019
FARP2	ENSG00000006607.14	protein_coding	chr2	241356285	241494841	1787.26	0.0921202	0.318089
USH1C	ENSG00000006611.17	protein_coding	chr11	17493895	17544416	2061.81	-0.000669597	1
GGCT	ENSG00000006625.18	protein_coding	chr7	30496621	30504841	526.204	0.087062	0.488434
DBF4	ENSG00000006634.8	protein_coding	chr7	87876216	87909553	270.475	0.121395	0.467843
TBXA2R	ENSG00000006638.13	protein_coding	chr19	3594507	3606875	14.6774	-0.0651583	0.821547
IFRD1	ENSG00000006652.15	protein_coding	chr7	112422887	112481017	750.849	0.145475	0.345951
COX10	ENSG00000006695.12	protein_coding	chr17	14069490	14231736	454.564	0.053704	0.650193
GTF2IRD1	ENSG00000006704.11	protein_coding	chr7	74453790	74602605	204.953	0.145904	0.428508
PAF1	ENSG00000006712.15	protein_coding	chr19	39385629	39391154	430.482	-0.0412247	0.739667
VPS41	ENSG00000006715.16	protein_coding	chr7	38722974	38932394	1209.09	0.00637832	1
ARHGAP44	ENSG00000006740.18	protein_coding	chr17	12789498	12991643	1087.31	-0.0282859	0.974244
ELAC2	ENSG00000006744.19	protein_coding	chr17	12991612	13018065	683.328	0.0318051	0.88685
SCIN	ENSG00000006747.15	protein_coding	chr7	12570577	12660182	1909.36	-0.114494	0.5453
ARSD	ENSG00000006756.16	protein_coding	chrX	2903972	2929349	1405.64	-0.0329494	0.855069
PNPLA4	ENSG00000006757.12	protein_coding	chrX	7898247	7927739	251.513	-0.0559748	0.757935
ADIPOR2	ENSG00000006831.10	protein_coding	chr12	1688574	1788674	1816.1	0.0304847	0.755593
MARK4	ENSG00000007047.16	protein_coding	chr19	45079288	45305284	186.544	0.0769239	0.659329
PROM1	ENSG00000007062.12	protein_coding	chr4	15963076	16084378	2914.91	0.376524	0.03303
CCDC124	ENSG00000007080.11	protein_coding	chr19	17933015	17943991	273.548	0.0817863	0.642568
CEACAM21	ENSG00000007129.18	protein_coding	chr19	41549518	41586844	26.8586	-0.150549	0.539876
PAFAH1B1	ENSG00000007168.14	protein_coding	chr17	2593210	2685615	2564.73	-0.0648984	0.436209
NOS2	ENSG00000007171.18	protein_coding	chr17	27756766	27800529	646.987	0.678523	0.1132
DNAH9	ENSG00000007174.18	protein_coding	chr17	11598470	11969748	19.1334	-0.440869	0.360321
KIAA0100	ENSG00000007202.15	protein_coding	chr17	28614446	28645454	3179.09	0.0722935	0.466041
SLC13A2	ENSG00000007216.16	protein_coding	chr17	28473293	28497781	178.507	-0.77964	0.0166169
GAS7	ENSG00000007237.19	protein_coding	chr17	9910606	10198606	476.882	-0.34301	0.0332083
TRAPPC6A	ENSG00000007255.10	protein_coding	chr19	45162928	45178237	162.514	0.0102849	0.860338
MATK	ENSG00000007264.15	protein_coding	chr19	3777970	3802129	48.2611	-0.209539	0.333896
CEACAM7	ENSG00000007306.15	protein_coding	chr19	41673303	41706976	41802.7	-0.219272	0.367263
CD79B	ENSG00000007312.13	protein_coding	chr17	63928740	63932336	124.869	-0.296286	0.259426
ST7L	ENSG00000007341.19	protein_coding	chr1	112523514	112620825	225.017	-0.0885534	0.340773
PAX6	ENSG00000007372.25	protein_coding	chr11	31784779	31817961	15.5025	-0.0727236	0.866918
RPUSD1	ENSG00000007376.8	protein_coding	chr16	784974	788397	206.083	0.0365029	0.694166
RHBDF1	ENSG00000007384.15	protein_coding	chr16	58059	76355	295.199	-0.12389	0.428912
LUC7L	ENSG00000007392.17	protein_coding	chr16	188969	229463	601.945	0.0424712	0.793275
CACNA2D2	ENSG00000007402.12	protein_coding	chr3	50362613	50504244	72.9353	0.108142	0.663694
BAIAP3	ENSG00000007516.14	protein_coding	chr16	1333638	1349441	84.3842	-0.0325123	0.907365
TSR3	ENSG00000007520.4	protein_coding	chr16	1349240	1351878	388.301	-0.0314303	0.798827
PIGQ	ENSG00000007541.17	protein_coding	chr16	566995	584109	297.515	-0.00877324	1
CRAMP1	ENSG00000007545.16	protein_coding	chr16	1612337	1677908	381.337	0.118749	0.544172
TEAD3	ENSG00000007866.22	protein_coding	chr6	35473597	35497079	393.217	-0.091453	0.527525
SELE	ENSG00000007908.16	protein_coding	chr1	169722640	169764705	25.9654	0.645891	0.192521
DNAJC11	ENSG00000007923.17	protein_coding	chr1	6634168	6701924	1263.36	0.0599005	0.614159
MYLIP	ENSG00000007944.15	protein_coding	chr6	16129086	16148248	470.123	-0.0904266	0.665245
NOX1	ENSG00000007952.18	protein_coding	chrX	100843324	100874359	1535.51	-0.0153202	1
E2F2	ENSG00000007968.7	protein_coding	chr1	23506438	23531233	331.803	0.0870025	0.813675
PSMB1	ENSG00000008018.9	protein_coding	chr6	170535120	170553307	1458.52	-0.0249858	0.89889
JARID2	ENSG00000008083.14	protein_coding	chr6	15246069	15522042	422.665	0.0897367	0.30115
CDKL5	ENSG00000008086.13	protein_coding	chrX	18425583	18653629	262.178	0.0550831	0.797214
CDK11A	ENSG00000008128.23	protein_coding	chr1	1702379	1724357	527.292	-0.0388109	0.864574
NADK	ENSG00000008130.15	protein_coding	chr1	1751232	1780457	1286.45	0.0444684	0.790632
DLEC1	ENSG00000008226.20	protein_coding	chr3	38039205	38124025	47.2664	0.0609248	0.883294
CYTH3	ENSG00000008256.16	protein_coding	chr7	6161776	6272644	250.855	-0.104417	0.471789
ADAM22	ENSG00000008277.15	protein_coding	chr7	87934143	88202889	136.256	0.246712	0.10583
SYPL1	ENSG00000008282.9	protein_coding	chr7	106090505	106112576	1356.98	-0.0380967	0.738303
CYB561	ENSG00000008283.16	protein_coding	chr17	63432304	63446354	823.308	0.121139	0.316298
SPAG9	ENSG00000008294.22	protein_coding	chr17	50962174	51120868	2814.35	-0.0270147	0.961598
CELSR3	ENSG00000008300.17	protein_coding	chr3	48636463	48662886	57.0477	-0.00835765	1
AASS	ENSG00000008311.16	protein_coding	chr7	122064583	122144308	272.475	0.138357	0.418159
PLEKHG6	ENSG00000008323.16	protein_coding	chr12	6310436	6328506	1190.71	-0.115179	0.498826
SS18L2	ENSG00000008324.12	protein_coding	chr3	42581840	42596934	154.145	-0.0549091	0.569973
MPND	ENSG00000008382.16	protein_coding	chr19	4343527	4360086	394.284	-0.0623794	0.760375
MGST1	ENSG00000008394.13	protein_coding	chr12	16347142	16609259	2229.68	0.245999	0.0325827
CRY1	ENSG00000008405.12	protein_coding	chr12	106991364	107093549	286.664	-0.0526351	0.804873
NFIX	ENSG00000008441.19	protein_coding	chr19	12995475	13098796	737.137	0.0014247	1
ST3GAL1	ENSG00000008513.16	protein_coding	chr8	133454848	133571940	360.522	-0.083216	0.695917
MMP25	ENSG00000008516.18	protein_coding	chr16	3046062	3060726	109.65	-0.10957	0.661207
IL32	ENSG00000008517.19	protein_coding	chr16	3065297	3082192	2625.71	-0.260643	0.234849
PKD1	ENSG00000008710.20	protein_coding	chr16	2088708	2135898	927.228	0.0188434	0.951434
MAPK8IP2	ENSG00000008735.14	protein_coding	chr22	50600793	50613981	16.3098	-0.188066	0.54931
MED24	ENSG00000008838.21	protein_coding	chr17	40019097	40061215	661.6	0.0895413	0.467356
RHOBTB2	ENSG00000008853.18	protein_coding	chr8	22987417	23020509	138.914	0.110731	0.62556
HEATR5B	ENSG00000008869.12	protein_coding	chr2	36968383	37084372	1158.38	-0.0383209	0.833562
SEC62	ENSG00000008952.17	protein_coding	chr3	169966635	169998373	2233.47	-0.0884547	0.616386
RPS20	ENSG00000008988.11	protein_coding	chr8	56067254	56074510	6514.49	-0.0300836	0.944514
CSDE1	ENSG00000009307.17	protein_coding	chr1	114716913	114758676	9634.45	-0.109011	0.220038
UBE3C	ENSG00000009335.18	protein_coding	chr7	157138916	157269370	1579.44	0.00802075	1
REV3L	ENSG00000009413.16	protein_coding	chr6	111299028	111483715	1094.34	-0.00983712	0.973804
TENM1	ENSG00000009694.13	protein_coding	chrX	124375903	124963817	25.4871	-0.253597	0.466352
IYD	ENSG00000009765.15	protein_coding	chr6	150368892	150405969	677.479	-0.26414	0.064505
FAM76A	ENSG00000009780.16	protein_coding	chr1	27725961	27763116	224.512	-0.0745425	0.467573
TRAF3IP3	ENSG00000009790.15	protein_coding	chr1	209756032	209782320	278.764	-0.173944	0.334276
POMT2	ENSG00000009830.13	protein_coding	chr14	77274956	77320883	212.836	0.124321	0.44186
VTA1	ENSG00000009844.16	protein_coding	chr6	142147162	142224685	1006.94	-0.049146	0.613058
MLXIPL	ENSG00000009950.16	protein_coding	chr7	73593194	73624543	59.7753	-0.0844093	0.769574
BAZ1B	ENSG00000009954.11	protein_coding	chr7	73440406	73522293	1452.6	0.0170234	0.940817
RANBP9	ENSG00000010017.13	protein_coding	chr6	13621498	13711835	584.122	-0.0475814	0.616458
ETV7	ENSG00000010030.14	protein_coding	chr6	36354091	36387800	88.8833	-0.113776	0.799558
SPRTN	ENSG00000010072.16	protein_coding	chr1	231337104	231355023	207.411	-0.0931632	0.342589
METTL13	ENSG00000010165.20	protein_coding	chr1	171781660	171814023	385.063	0.0817323	0.515345
DYRK4	ENSG00000010219.14	protein_coding	chr12	4562208	4615302	238.557	-0.017867	0.819335
ZNF207	ENSG00000010244.19	protein_coding	chr17	32350132	32381885	3377.14	0.0340534	0.854851
UQCRC1	ENSG00000010256.11	protein_coding	chr3	48599002	48610976	4062.84	0.0764139	0.277327
STARD3NL	ENSG00000010270.14	protein_coding	chr7	38178245	38230670	378.179	-0.0865093	0.245353
CD9	ENSG00000010278.15	protein_coding	chr12	6199715	6238271	6958.37	-0.0335188	0.892749
NCAPD2	ENSG00000010292.13	protein_coding	chr12	6493356	6531955	945.374	0.124022	0.257053
IFFO1	ENSG00000010295.20	protein_coding	chr12	6538961	6556073	138.067	-0.105756	0.323088
GIPR	ENSG00000010310.9	protein_coding	chr19	45668221	45683722	119.611	0.0170264	0.866933
PHF7	ENSG00000010318.22	protein_coding	chr3	52410660	52423641	138.215	-0.00827304	0.990324
SEMA3G	ENSG00000010319.7	protein_coding	chr3	52433035	52445103	79.1178	-0.208057	0.332266
NISCH	ENSG00000010322.16	protein_coding	chr3	52455118	52493068	886.381	0.00135487	1
STAB1	ENSG00000010327.10	protein_coding	chr3	52495338	52524495	1913.78	-0.0706426	0.821183
FUZ	ENSG00000010361.14	protein_coding	chr19	49806866	49817376	47.2167	0.0596773	0.789468
IDS	ENSG00000010404.18	protein_coding	chrX	149476988	149521096	1085.14	-0.181181	0.0275236
PRSS3	ENSG00000010438.17	protein_coding	chr9	33750679	33799231	954.596	-0.115697	0.18645
ZNF200	ENSG00000010539.12	protein_coding	chr16	3222325	3236221	149.244	-0.0941081	0.244619
CD4	ENSG00000010610.10	protein_coding	chr12	6786858	6820799	542.543	-0.243072	0.10669
LRRC23	ENSG00000010626.15	protein_coding	chr12	6873569	6914241	45.2509	-0.0385835	0.900747
BTK	ENSG00000010671.17	protein_coding	chrX	101349447	101390796	210.19	-0.0915183	0.456371
HFE	ENSG00000010704.19	protein_coding	chr6	26087281	26098343	180.138	-0.0799711	0.501219
SCMH1	ENSG00000010803.16	protein_coding	chr1	41027200	41242154	486.405	0.0794265	0.544172
FYN	ENSG00000010810.17	protein_coding	chr6	111660332	111873452	388.403	-0.0675905	0.834804
HIVEP2	ENSG00000010818.10	protein_coding	chr6	142751469	142956698	742.156	-0.0861381	0.678522
ELOA	ENSG00000011007.13	protein_coding	chr1	23743448	23762059	836.079	-0.00908335	1
LYPLA2	ENSG00000011009.11	protein_coding	chr1	23791145	23795539	843.247	-0.0126532	0.937952
CLCN6	ENSG00000011021.23	protein_coding	chr1	11806096	11848079	273.447	0.0233502	1
MRC2	ENSG00000011028.14	protein_coding	chr17	62627670	62693597	324.124	-0.204339	0.425713
NME1-NME2	ENSG00000011052.21	protein_coding	chr17	51153590	51171744	13.5863	0.152874	0.794165
SLC6A7	ENSG00000011083.9	protein_coding	chr5	150190062	150222788	185.561	0.170443	0.39391
TSPAN9	ENSG00000011105.14	protein_coding	chr12	3077355	3286564	155.346	-0.0140676	0.807392
BTBD7	ENSG00000011114.15	protein_coding	chr14	93237550	93333092	976.654	0.00380111	1
APBA3	ENSG00000011132.12	protein_coding	chr19	3750772	3761692	158.401	0.00344824	0.834523
MKS1	ENSG00000011143.19	protein_coding	chr17	58205441	58219605	169.044	0.110996	0.234922
ABHD5	ENSG00000011198.10	protein_coding	chr3	43690108	43734371	833.909	0.0368681	0.843931
ANOS1	ENSG00000011201.12	protein_coding	chrX	8528874	8732137	25.7287	0.0665307	0.794642
AKAP8L	ENSG00000011243.19	protein_coding	chr19	15380050	15419141	561.026	-0.0321879	0.844567
MBTD1	ENSG00000011258.16	protein_coding	chr17	51177425	51260163	549.373	-0.00910735	1
UTP18	ENSG00000011260.14	protein_coding	chr17	51260546	51297936	383.402	-0.00544951	1
RNF216	ENSG00000011275.19	protein_coding	chr7	5620047	5781696	546.554	0.029161	0.861408
TTC19	ENSG00000011295.16	protein_coding	chr17	15999784	16045015	1131.05	-0.0133954	1
PTBP1	ENSG00000011304.22	protein_coding	chr19	797075	812327	2588.13	0.0665775	0.644105
SYT7	ENSG00000011347.10	protein_coding	chr11	61513714	61581148	256.302	-0.0812654	0.785683
LARS2	ENSG00000011376.12	protein_coding	chr3	45388561	45554726	605.283	0.143605	0.166717
PIK3C2A	ENSG00000011405.14	protein_coding	chr11	17077730	17207986	1711.53	-0.00206349	1
PLAUR	ENSG00000011422.12	protein_coding	chr19	43646095	43670547	653.832	0.152624	0.659975
ANLN	ENSG00000011426.11	protein_coding	chr7	36389821	36453791	464.81	0.277961	0.237804
WIZ	ENSG00000011451.21	protein_coding	chr19	15419978	15449956	405.756	0.0262345	0.910113
RABGAP1	ENSG00000011454.18	protein_coding	chr9	122940833	123104866	1166.18	0.00199691	1
DCN	ENSG00000011465.18	protein_coding	chr12	91140484	91183217	4360.55	-0.513015	0.00429823
QPCTL	ENSG00000011478.13	protein_coding	chr19	45692403	45703989	89.0291	0.122061	0.403878
PPP5C	ENSG00000011485.15	protein_coding	chr19	46347087	46392981	568.154	0.0230045	0.940104
CEP68	ENSG00000011523.14	protein_coding	chr2	65056366	65087004	338.842	-0.0741753	0.575992
MAP4K3	ENSG00000011566.15	protein_coding	chr2	39249266	39437301	599.59	-0.054018	0.612234
TYROBP	ENSG00000011600.12	protein_coding	chr19	35904401	35908295	382.662	-0.117792	0.623543
LDAF1	ENSG00000011638.11	protein_coding	chr16	21158377	21180616	315.311	0.00982857	0.990132
BRCA1	ENSG00000012048.23	protein_coding	chr17	43044295	43170245	404.626	0.17004	0.424282
ERCC1	ENSG00000012061.16	protein_coding	chr19	45407334	45478828	443.558	0.0107884	1
CD22	ENSG00000012124.17	protein_coding	chr19	35319261	35347361	193.971	-0.497979	0.18078
SEMA3B	ENSG00000012171.20	protein_coding	chr3	50267558	50277546	933.976	-0.15334	0.305319
MBTPS2	ENSG00000012174.12	protein_coding	chrX	21839617	21885423	251.234	0.0154598	1
PRICKLE3	ENSG00000012211.13	protein_coding	chrX	49174802	49186528	102.514	0.207379	0.107879
LTF	ENSG00000012223.13	protein_coding	chr3	46435645	46485234	71.8964	-0.735644	0.0326189
EXTL3	ENSG00000012232.9	protein_coding	chr8	28600469	28755599	277.721	0.146421	0.41753
NR1H4	ENSG00000012504.15	protein_coding	chr12	100473708	100564414	414.889	0.532173	0.111036
ELOVL5	ENSG00000012660.14	protein_coding	chr6	53267398	53349179	408.888	0.0666911	0.694744
ALOX5	ENSG00000012779.12	protein_coding	chr10	45374176	45446119	228.463	-0.0870576	0.581326
KDM5D	ENSG00000012817.16	protein_coding	chrY	19703865	19744939	512.833	-0.326211	0.34083
CALCOCO1	ENSG00000012822.16	protein_coding	chr12	53708517	53727745	809.199	-0.0163539	1
UBR7	ENSG00000012963.15	protein_coding	chr14	93207241	93229215	696.904	-0.0484738	0.635072
MAP4K5	ENSG00000012983.12	protein_coding	chr14	50418501	50561126	872.707	-0.00575895	0.993137
EHD3	ENSG00000013016.16	protein_coding	chr2	31234152	31269451	70.8748	-0.0394973	0.794165
PSMC4	ENSG00000013275.8	protein_coding	chr19	39971165	39981764	999.231	0.0879743	0.393341
MAN2B2	ENSG00000013288.9	protein_coding	chr4	6575189	6623362	787.663	-0.0291366	0.881837
CLDN11	ENSG00000013297.12	protein_coding	chr3	170418868	170454733	21.2226	-0.625992	0.0328388
SLC25A39	ENSG00000013306.16	protein_coding	chr17	44319625	44324870	1125.7	0.113405	0.280962
MVP	ENSG00000013364.19	protein_coding	chr16	29820394	29848039	6436.42	0.0140849	1
NUB1	ENSG00000013374.17	protein_coding	chr7	151341772	151378449	1334.03	-0.0951546	0.504276
PGM3	ENSG00000013375.16	protein_coding	chr6	83161150	83193936	917.037	0.0925402	0.696374
RWDD2A	ENSG00000013392.8	protein_coding	chr6	83193357	83198935	83.5192	0.0422713	0.801616
CLK1	ENSG00000013441.17	protein_coding	chr2	200853009	200864691	1495.79	-0.0150607	1
POLR3B	ENSG00000013503.10	protein_coding	chr12	106357748	106510198	326.297	0.00451254	1
ANGEL1	ENSG00000013523.11	protein_coding	chr14	76786009	76826246	312.788	0.148141	0.0847837
RNF14	ENSG00000013561.18	protein_coding	chr5	141958328	141990292	880.149	-0.111786	0.0660414
DNASE1L1	ENSG00000013563.14	protein_coding	chrX	154401236	154412112	334.464	-0.0815163	0.450348
DDX11	ENSG00000013573.17	protein_coding	chr12	31073860	31104799	402.331	0.0268219	1
HEBP1	ENSG00000013583.10	protein_coding	chr12	12974870	13000265	277.644	-0.0774107	0.687756
GPRC5A	ENSG00000013588.9	protein_coding	chr12	12891559	12917937	5086.28	-0.0522958	0.875804
MAMLD1	ENSG00000013619.15	protein_coding	chrX	150361422	150514178	25.7385	0.147879	0.559004
CD6	ENSG00000013725.14	protein_coding	chr11	60971680	61020377	135.723	0.0108725	1
TACC3	ENSG00000013810.21	protein_coding	chr4	1712858	1745171	340.636	0.204659	0.184237
UFL1	ENSG00000014123.10	protein_coding	chr6	96521595	96555276	1123.99	-0.0521283	0.705076
POLA2	ENSG00000014138.9	protein_coding	chr11	65261920	65305589	178.196	0.0993336	0.514755
ZC3H3	ENSG00000014164.7	protein_coding	chr8	143437659	143541447	267.305	0.0289031	0.914234
CAPN1	ENSG00000014216.16	protein_coding	chr11	65180566	65212006	2719.01	0.149367	0.187738
ACP3	ENSG00000014257.16	protein_coding	chr3	132317369	132368298	150.008	0.182101	0.502489
MDH1	ENSG00000014641.21	protein_coding	chr2	63588609	63607197	1933.6	0.00203573	1
SLC30A9	ENSG00000014824.14	protein_coding	chr4	41990502	42090461	1873.99	0.0141931	1
MTMR11	ENSG00000014914.21	protein_coding	chr1	149928651	149936879	2670.28	-0.0806491	0.633697
COX15	ENSG00000014919.13	protein_coding	chr10	99710868	99732127	765.024	-0.020905	0.932203
CCDC88C	ENSG00000015133.20	protein_coding	chr14	91271323	91417844	1446.04	0.0959682	0.419711
YAF2	ENSG00000015153.15	protein_coding	chr12	42157104	42238349	237.943	-0.0039455	1
ZMYND11	ENSG00000015171.20	protein_coding	chr10	134465	254637	1173.95	-0.0833278	0.112677
WAS	ENSG00000015285.11	protein_coding	chrX	48676596	48691427	138.571	0.0587912	0.61947
DPEP1	ENSG00000015413.10	protein_coding	chr16	89613308	89638456	59.7207	0.664501	0.121682
BID	ENSG00000015475.19	protein_coding	chr22	17734138	17774770	368.36	0.114005	0.359148
MATR3	ENSG00000015479.20	protein_coding	chr5	139293674	139331677	4193.61	-0.137171	0.0383219
XYLT2	ENSG00000015532.10	protein_coding	chr17	50346126	50363138	273.897	-0.122023	0.444563
RGPD5	ENSG00000015568.13	protein_coding	chr2	109792758	109857705	1263.65	0.0608755	0.774341
NUDCD3	ENSG00000015676.18	protein_coding	chr7	44379119	44490658	791.509	0.0541416	0.529967
CHDH	ENSG00000016391.11	protein_coding	chr3	53812335	53846419	662.976	-0.176488	0.44394
IL20RA	ENSG00000016402.14	protein_coding	chr6	136999971	137045180	220.619	0.222997	0.215304
CLCA1	ENSG00000016490.16	protein_coding	chr1	86468368	86500259	57839.6	0.197802	0.528186
CLCA4	ENSG00000016602.9	protein_coding	chr1	86547078	86580754	20463.5	-0.0621322	1
GLT8D1	ENSG00000016864.19	protein_coding	chr3	52694486	52706032	349.025	-0.032781	0.836874
ATP2C1	ENSG00000017260.20	protein_coding	chr3	130850595	131016712	1587.54	-0.025014	0.8642
IGF1	ENSG00000017427.17	protein_coding	chr12	102395874	102481744	353.78	-0.236986	0.138577
SLC38A5	ENSG00000017483.16	protein_coding	chrX	48458537	48470260	159.88	0.195279	0.320519
RALBP1	ENSG00000017797.13	protein_coding	chr18	9475009	9538114	1372.51	-0.0877566	0.220038
RUFY3	ENSG00000018189.13	protein_coding	chr4	70704204	70808619	664.654	-0.0462423	0.75874
CNTN1	ENSG00000018236.15	protein_coding	chr12	40692439	41072415	71.2471	-0.346123	0.197992
SLC11A1	ENSG00000018280.17	protein_coding	chr2	218382029	218396894	32.2956	0.391636	0.267405
WWTR1	ENSG00000018408.15	protein_coding	chr3	149517235	149736714	401.416	-0.293711	0.0425719
AGPS	ENSG00000018510.18	protein_coding	chr2	177392746	177567024	1969.04	0.105043	0.343834
STEEP1	ENSG00000018610.15	protein_coding	chrX	119538149	119565409	345.317	-0.149762	0.0612316
ATP1A2	ENSG00000018625.15	protein_coding	chr1	160115759	160143591	107.917	-0.0387934	0.792749
TTC27	ENSG00000018699.13	protein_coding	chr2	32628032	32821051	275.585	-0.00463107	1
ZNF582	ENSG00000018869.18	protein_coding	chr19	56375846	56393538	27.7244	-0.159494	0.486274
VSIG2	ENSG00000019102.12	protein_coding	chr11	124747474	124752255	2017.97	-0.13572	0.444453
PHLDB1	ENSG00000019144.20	protein_coding	chr11	118606440	118658031	1236.8	-0.0676581	0.593045
MARCO	ENSG00000019169.11	protein_coding	chr2	118942194	118994660	25.0924	-0.451939	0.563058
PRDM11	ENSG00000019485.14	protein_coding	chr11	45095806	45235110	148.774	-0.0935057	0.432488
SYT13	ENSG00000019505.8	protein_coding	chr11	45240302	45286341	537.575	0.0340488	0.981746
SNAI2	ENSG00000019549.13	protein_coding	chr8	48917598	48921740	159.16	-0.282137	0.107287
CD74	ENSG00000019582.17	protein_coding	chr5	150401637	150412969	11994.7	-0.0285904	0.991287
HGF	ENSG00000019991.18	protein_coding	chr7	81699010	81770438	114.375	-0.0889837	0.68751
ZRANB1	ENSG00000019995.6	protein_coding	chr10	124942123	124988189	527.264	-0.00545932	1
NCDN	ENSG00000020129.16	protein_coding	chr1	35557473	35567274	108.094	0.121255	0.354787
ADGRA2	ENSG00000020181.18	protein_coding	chr8	37784191	37844896	299.017	-0.211957	0.208682
ZFP64	ENSG00000020256.20	protein_coding	chr20	52051663	52204308	261.881	0.0380611	0.800026
MNAT1	ENSG00000020426.11	protein_coding	chr14	60734742	60969965	144.788	-0.0890192	0.522415
SAMD4A	ENSG00000020577.14	protein_coding	chr14	54566117	54793315	284.197	-0.285281	0.135207
RUNX3	ENSG00000020633.19	protein_coding	chr1	24899511	24965121	197.185	-0.2247	0.141629
MRE11	ENSG00000020922.13	protein_coding	chr11	94415570	94493885	510.553	0.055433	0.74222
PLEKHB1	ENSG00000021300.14	protein_coding	chr11	73646178	73662819	135.774	0.327893	0.0284608
SERPINB1	ENSG00000021355.13	protein_coding	chr6	2832332	2841959	3800.48	0.0809676	0.629668
SPAST	ENSG00000021574.13	protein_coding	chr2	32063556	32157637	457.67	-0.0468362	0.553255
NRXN3	ENSG00000021645.20	protein_coding	chr14	78170373	79868291	93.4052	0.0304182	0.923633
OSBPL5	ENSG00000021762.20	protein_coding	chr11	3087107	3166739	495.939	0.166406	0.209423
AQR	ENSG00000021776.11	protein_coding	chr15	34851782	34969742	1545.98	0.0525558	0.666649
CPS1	ENSG00000021826.18	protein_coding	chr2	210477682	210679107	28.8202	0.310039	0.364565
FHL1	ENSG00000022267.19	protein_coding	chrX	136146702	136211359	1012.66	-0.105681	0.651155
RTF2	ENSG00000022277.13	protein_coding	chr20	56468585	56519449	1034.61	-0.141117	0.00653692
NLRP2	ENSG00000022556.16	protein_coding	chr19	54953130	55001142	161.654	0.121044	0.841067
SLC45A4	ENSG00000022567.10	protein_coding	chr8	141207166	141308305	412.507	0.123666	0.627503
RNF10	ENSG00000022840.17	protein_coding	chr12	120533480	120577588	1793.66	-0.0513786	0.783451
ZNF839	ENSG00000022976.16	protein_coding	chr14	102317377	102342702	154.237	-0.018791	0.758158
ZDHHC6	ENSG00000023041.12	protein_coding	chr10	112424428	112447572	960.904	-0.0622425	0.46088
GRAMD1B	ENSG00000023171.20	protein_coding	chr11	123358428	123627774	83.5289	0.137668	0.605834
RNH1	ENSG00000023191.17	protein_coding	chr11	494512	507300	1095.09	-0.00899149	1
NDUFS1	ENSG00000023228.14	protein_coding	chr2	206114817	206159509	4027	0.0107138	1
RB1CC1	ENSG00000023287.13	protein_coding	chr8	52622458	52745843	1390.28	-0.0290944	0.860895
ERP44	ENSG00000023318.9	protein_coding	chr9	99979185	100099052	1731.99	-0.0144218	1
ALAS1	ENSG00000023330.15	protein_coding	chr3	52198086	52214327	1185.16	0.0701847	0.619724
BIRC3	ENSG00000023445.16	protein_coding	chr11	102317450	102339403	2533.51	0.105031	0.697381
AKAP11	ENSG00000023516.9	protein_coding	chr13	42272152	42323261	1512.13	-0.0472533	0.630173
GLRX2	ENSG00000023572.10	protein_coding	chr1	193090866	193106114	242.145	-0.0930776	0.291038
SNAPC1	ENSG00000023608.5	protein_coding	chr14	61762420	61796428	79.0836	-0.18673	0.0520565
DERA	ENSG00000023697.13	protein_coding	chr12	15911302	16037381	788.634	-0.0646796	0.484858
STRAP	ENSG00000023734.11	protein_coding	chr12	15882387	15903478	1052.56	-0.00307312	1
ABCC2	ENSG00000023839.12	protein_coding	chr10	99782640	99852594	24.7832	-0.122842	0.648795
DEF6	ENSG00000023892.11	protein_coding	chr6	35297818	35321771	272.413	0.0450256	0.706489
PLEKHO1	ENSG00000023902.14	protein_coding	chr1	150149183	150164720	326.559	-0.117123	0.64113
GCLM	ENSG00000023909.10	protein_coding	chr1	93885199	93909456	371.115	0.0828118	0.673688
UBR2	ENSG00000024048.11	protein_coding	chr6	42564029	42693505	2319.74	0.00363919	1
EHD2	ENSG00000024422.12	protein_coding	chr19	47713422	47743134	287.53	-0.125439	0.694787
DEPDC1	ENSG00000024526.17	protein_coding	chr1	68474152	68497221	235.13	0.361745	0.0461986
CCDC28A	ENSG00000024862.18	protein_coding	chr6	138773769	138793319	268.741	-0.118657	0.354439
RRAGD	ENSG00000025039.15	protein_coding	chr6	89364616	89412273	125.673	-0.213562	0.201909
HSF2	ENSG00000025156.13	protein_coding	chr6	122399551	122433119	132.249	-0.00787154	0.86497
PHF20	ENSG00000025293.17	protein_coding	chr20	35771974	35950370	611.456	0.059595	0.553394
HSD17B6	ENSG00000025423.11	protein_coding	chr12	56752161	56787790	45.1505	-0.0755843	0.778486
NR1H3	ENSG00000025434.19	protein_coding	chr11	47248300	47269033	390.2	-0.0366134	0.849817
TYMP	ENSG00000025708.14	protein_coding	chr22	50525752	50530032	753.195	0.0423374	1
NCAPH2	ENSG00000025770.19	protein_coding	chr22	50508224	50524780	334.014	0.0925515	0.560413
TOMM34	ENSG00000025772.8	protein_coding	chr20	44942130	44960397	254.643	0.0566133	0.746367
SEC63	ENSG00000025796.14	protein_coding	chr6	107867756	107958208	1291.35	-0.000672861	1
KPNA6	ENSG00000025800.14	protein_coding	chr1	32108056	32176563	1282.27	0.0411569	0.696374
VIM	ENSG00000026025.16	protein_coding	chr10	17228241	17237593	4702.89	-0.206009	0.0327824
RTEL1-TNFRSF6B	ENSG00000026036.22	protein_coding	chr20	63659300	63698684	149.988	0.167235	0.440844
FAS	ENSG00000026103.23	protein_coding	chr10	88953813	89029605	802.849	-0.150804	0.256408
RNASET2	ENSG00000026297.17	protein_coding	chr6	166922113	166957191	1434.8	-0.0876243	0.314514
CD44	ENSG00000026508.21	protein_coding	chr11	35138882	35232402	2339.05	0.0715425	0.754174
KCNG1	ENSG00000026559.14	protein_coding	chr20	51003656	51023107	69.8734	-0.0796925	0.843477
AGPAT4	ENSG00000026652.15	protein_coding	chr6	161129967	161274061	188.07	-0.00358872	1
SLAMF7	ENSG00000026751.17	protein_coding	chr1	160739057	160754821	912.76	-0.00163974	1
BTN3A1	ENSG00000026950.17	protein_coding	chr6	26402237	26415208	870.556	0.176212	0.329318
MIPEP	ENSG00000027001.10	protein_coding	chr13	23730189	23889400	322.141	0.130676	0.241342
PRKCH	ENSG00000027075.17	protein_coding	chr14	61187559	61550976	361.217	0.0323985	0.969631
IFNGR1	ENSG00000027697.15	protein_coding	chr6	137197485	137219449	1900.94	-0.100476	0.289346
B4GALT7	ENSG00000027847.14	protein_coding	chr5	177600132	177610330	198.161	0.0685851	0.604025
SH2D2A	ENSG00000027869.12	protein_coding	chr1	156806243	156816848	49.2272	-0.0129116	0.95053
VRK2	ENSG00000028116.18	protein_coding	chr2	57907629	58159920	380.639	-0.0102613	1
TNFRSF1B	ENSG00000028137.19	protein_coding	chr1	12166991	12209228	516.069	-0.131757	0.502489
VEZT	ENSG00000028203.19	protein_coding	chr12	95217746	95302799	1013.27	-0.122419	0.162606
POU2F2	ENSG00000028277.22	protein_coding	chr19	42086110	42196585	161.045	0.037437	0.920418
BRD9	ENSG00000028310.18	protein_coding	chr5	850291	892801	485.635	-0.0386832	0.718449
SNX1	ENSG00000028528.15	protein_coding	chr15	64094123	64146090	1611.72	0.00312145	1
TBPL1	ENSG00000028839.10	protein_coding	chr6	133952170	133990432	227.961	-0.114479	0.221285
ARNTL2	ENSG00000029153.15	protein_coding	chr12	27332836	27425289	146.746	0.0562499	0.86497
BCLAF1	ENSG00000029363.17	protein_coding	chr6	136256627	136289851	3800.36	-0.0370554	0.862814
SLC39A9	ENSG00000029364.12	protein_coding	chr14	69398015	69462390	1768.04	-0.00760412	0.954898
ANK1	ENSG00000029534.21	protein_coding	chr8	41653220	41896762	18.5639	-0.205711	0.649295
TFB1M	ENSG00000029639.11	protein_coding	chr6	155256134	155314493	202.041	0.0495621	0.669704
RABEP1	ENSG00000029725.17	protein_coding	chr17	5282265	5386340	1085.84	-0.104755	0.150306
HMGB3	ENSG00000029993.15	protein_coding	chrX	150980509	150990771	752.846	0.239121	0.0254281
NUP160	ENSG00000030066.13	protein_coding	chr11	47778087	47848555	903.626	0.00320072	1
BAK1	ENSG00000030110.14	protein_coding	chr6	33572547	33580293	992.369	0.208334	0.03195
MUSK	ENSG00000030304.15	protein_coding	chr9	110668779	110806558	106.462	-0.262616	0.185924
IKZF2	ENSG00000030419.17	protein_coding	chr2	212999691	213152427	302.34	0.106398	0.640937
GRN	ENSG00000030582.18	protein_coding	chr17	44345246	44353106	4437.93	-0.0504672	0.869355
FAM13B	ENSG00000031003.11	protein_coding	chr5	137937960	138051961	670.021	-0.0533892	0.679814
ARHGAP31	ENSG00000031081.11	protein_coding	chr3	119294383	119420714	480.282	-0.134574	0.3632
CENPQ	ENSG00000031691.7	protein_coding	chr6	49463370	49493107	58.3856	-0.0951557	0.586375
SARS1	ENSG00000031698.13	protein_coding	chr1	109213918	109238182	1767.37	0.00745939	0.974191
RANBP3	ENSG00000031823.14	protein_coding	chr19	5916139	5978142	578.753	-0.0809926	0.391469
ARID4A	ENSG00000032219.19	protein_coding	chr14	58298504	58373887	840.476	-0.0639102	0.60059
EIPR1	ENSG00000032389.13	protein_coding	chr2	3188925	3377830	312.684	0.148969	0.0650569
PNPLA6	ENSG00000032444.17	protein_coding	chr19	7534004	7561764	722.873	0.0977239	0.509376
IFT88	ENSG00000032742.18	protein_coding	chr13	20567138	20691444	325.477	-0.0852633	0.41753
ALG1	ENSG00000033011.14	protein_coding	chr16	5033702	5087379	437.349	0.106097	0.424118
ZCCHC8	ENSG00000033030.15	protein_coding	chr12	122471599	122501073	440.279	0.010103	1
ABCF2	ENSG00000033050.9	protein_coding	chr7	151211484	151227205	361.458	-0.190383	0.104291
CHPF2	ENSG00000033100.17	protein_coding	chr7	151232483	151240979	726.231	-0.0192382	0.935122
LRRC7	ENSG00000033122.21	protein_coding	chr1	69567922	70151945	52.0446	-0.3603	0.323879
FUT8	ENSG00000033170.17	protein_coding	chr14	65410592	65744121	672.08	0.197764	0.0260998
UBA6	ENSG00000033178.13	protein_coding	chr4	67612652	67701155	1168.7	0.140876	0.311265
GAB2	ENSG00000033327.13	protein_coding	chr11	78215293	78418348	657.151	-0.1469	0.255566
ATP6V0A1	ENSG00000033627.17	protein_coding	chr17	42458844	42522582	1067.83	0.07694	0.612116
PIAS1	ENSG00000033800.14	protein_coding	chr15	68054309	68198603	1100.21	0.0460891	0.77292
SLC4A7	ENSG00000033867.17	protein_coding	chr3	27372721	27484420	787.895	0.00978069	1
APBA2	ENSG00000034053.15	protein_coding	chr15	28884483	29118315	51.4987	0.014539	0.95053
MAP2K3	ENSG00000034152.19	protein_coding	chr17	21284672	21315232	657.035	0.0967816	0.605634
TMSB10	ENSG00000034510.6	protein_coding	chr2	84905656	84906671	10268	0.108541	0.32094
ASTE1	ENSG00000034533.12	protein_coding	chr3	131013875	131027649	277.42	-0.0144142	0.946086
RNF19A	ENSG00000034677.13	protein_coding	chr8	100257060	100336218	1402.07	-0.0776127	0.540262
PEX3	ENSG00000034693.15	protein_coding	chr6	143450805	143490616	179.92	-0.0806953	0.482755
GABARAPL2	ENSG00000034713.8	protein_coding	chr16	75566375	75577881	690.99	-0.140321	0.049064
MYOC	ENSG00000034971.17	protein_coding	chr1	171635417	171652688	22.2637	-0.713211	0.350563
SH3YL1	ENSG00000035115.22	protein_coding	chr2	217730	266398	1223.53	-0.212914	0.127643
FAM136A	ENSG00000035141.8	protein_coding	chr2	70295975	70302090	723.137	0.0588763	0.63731
VCL	ENSG00000035403.18	protein_coding	chr10	73995193	74121363	3177.31	-0.0507208	0.772575
DEPDC1B	ENSG00000035499.13	protein_coding	chr5	60596912	60700190	125.745	0.18976	0.299183
DAPK2	ENSG00000035664.11	protein_coding	chr15	63907036	64072033	705.942	0.0741543	0.650435
NSMAF	ENSG00000035681.9	protein_coding	chr8	58583508	58659853	609.647	-0.0633293	0.601606
ADSS2	ENSG00000035687.10	protein_coding	chr1	244408494	244451909	907.38	0.0127096	1
STAP1	ENSG00000035720.8	protein_coding	chr4	67558727	67607337	55.8107	-0.437205	0.0335302
TIMP2	ENSG00000035862.12	protein_coding	chr17	78852977	78925387	1343.89	-0.297363	0.0511648
RFC1	ENSG00000035928.17	protein_coding	chr4	39287456	39366375	1022.04	0.0277414	0.871209
TBC1D23	ENSG00000036054.13	protein_coding	chr3	100260992	100325251	861.249	-0.0642814	0.52035
CUL3	ENSG00000036257.14	protein_coding	chr2	224470150	224585397	1470.23	-0.0390609	0.687031
MYOM2	ENSG00000036448.10	protein_coding	chr8	2045046	2165552	26.7877	0.142219	0.70737
OTC	ENSG00000036473.8	protein_coding	chrX	38352586	38421446	112.114	0.194102	0.389234
ZZZ3	ENSG00000036549.13	protein_coding	chr1	77562416	77683419	810.059	0.0330439	0.881928
SLC18A1	ENSG00000036565.15	protein_coding	chr8	20144855	20183206	36.6503	-0.125357	0.670342
USP2	ENSG00000036672.16	protein_coding	chr11	119355215	119381711	454.808	0.205585	0.494851
CASR	ENSG00000036828.17	protein_coding	chr3	122183668	122291629	24.9346	-0.120607	0.757935
TUBG2	ENSG00000037042.9	protein_coding	chr17	42659284	42667006	50.3972	-0.0439595	0.859218
RPL26L1	ENSG00000037241.7	protein_coding	chr5	172958729	172969771	183.873	0.0462364	0.650806
FLT4	ENSG00000037280.16	protein_coding	chr5	180601506	180649624	54.2119	0.0942381	0.801722
NSUN2	ENSG00000037474.15	protein_coding	chr5	6599239	6633291	895.665	0.031998	0.834256
FBXO42	ENSG00000037637.11	protein_coding	chr1	16246840	16352480	368.553	0.0244785	0.818816
MFAP3	ENSG00000037749.13	protein_coding	chr5	154038959	154220478	814.365	0.00828344	1
MRI1	ENSG00000037757.14	protein_coding	chr19	13764522	13774282	292.194	0.00850465	0.99946
METTL1	ENSG00000037897.17	protein_coding	chr12	57768471	57772119	93.0578	0.0916048	0.679224
AGA	ENSG00000038002.9	protein_coding	chr4	177430774	177442437	245.023	-0.100822	0.461395
PI4K2B	ENSG00000038210.14	protein_coding	chr4	25160663	25279204	660.039	0.00951986	0.954432
BOD1L1	ENSG00000038219.13	protein_coding	chr4	13568738	13627725	1931.37	-0.0310017	0.819304
MAT2B	ENSG00000038274.17	protein_coding	chr5	163503114	163519354	1229.6	-0.0845618	0.298835
TLL1	ENSG00000038295.8	protein_coding	chr4	165873237	166104457	61.9972	-0.141955	0.597643
EDC4	ENSG00000038358.15	protein_coding	chr16	67873052	67884499	788.431	-0.0771596	0.648208
TRIO	ENSG00000038382.21	protein_coding	chr5	14143342	14532128	2793.52	0.127681	0.277327
VCAN	ENSG00000038427.16	protein_coding	chr5	83471618	83582303	1227.74	-0.18146	0.352083
CLEC16A	ENSG00000038532.16	protein_coding	chr16	10944564	11182186	610.657	0.15706	0.196874
MSR1	ENSG00000038945.15	protein_coding	chr8	16107878	16567490	250.149	-0.464798	0.0116095
CDH1	ENSG00000039068.20	protein_coding	chr16	68737292	68835537	9976.49	-0.107882	0.29953
MTREX	ENSG00000039123.16	protein_coding	chr5	55307989	55425579	1321.23	0.0378098	0.784549
DNAH5	ENSG00000039139.11	protein_coding	chr5	13690328	14011818	27.9966	0.202872	0.675652
ZFYVE16	ENSG00000039319.17	protein_coding	chr5	80408013	80483379	1184.52	0.0191563	0.917609
RIPOR1	ENSG00000039523.20	protein_coding	chr16	67518418	67546788	231.175	-0.0450127	0.846385
C6	ENSG00000039537.14	protein_coding	chr5	41142116	41261438	19.0714	-0.113779	0.797611
RAI14	ENSG00000039560.14	protein_coding	chr5	34656328	34832612	436.935	-0.303833	0.0260998
PNKP	ENSG00000039650.12	protein_coding	chr19	49859882	49878351	398.736	0.0806832	0.611358
BEST2	ENSG00000039987.7	protein_coding	chr19	12751702	12758458	460.195	-0.189426	0.62629
PHLPP2	ENSG00000040199.18	protein_coding	chr16	71637835	71724701	2474.13	-0.226469	0.113805
SPDL1	ENSG00000040275.17	protein_coding	chr5	169583636	169604778	184.925	0.169206	0.424999
STAU2	ENSG00000040341.18	protein_coding	chr8	73420369	73747708	766.55	-0.0281877	0.891768
SLC66A1	ENSG00000040487.13	protein_coding	chr1	19312326	19329300	116.563	-0.096912	0.452902
CTNS	ENSG00000040531.16	protein_coding	chr17	3636459	3663103	141.098	0.0248218	0.934485
RTN4R	ENSG00000040608.14	protein_coding	chr22	20241415	20283246	21.7533	0.073754	0.813675
PHF23	ENSG00000040633.13	protein_coding	chr17	7235029	7239722	420.002	0.00954825	1
INPP4A	ENSG00000040933.16	protein_coding	chr2	98444854	98594392	634.432	0.050712	0.702366
RAB27B	ENSG00000041353.10	protein_coding	chr18	54717860	54895516	592.113	0.121983	0.432177
PSMA4	ENSG00000041357.16	protein_coding	chr15	78540405	78552417	1501.1	0.00819857	1
MYO16	ENSG00000041515.16	protein_coding	chr13	108596152	109208005	11.5674	0.30554	0.499333
LSG1	ENSG00000041802.11	protein_coding	chr3	194640791	194672463	735.563	0.0689341	0.607664
PARP3	ENSG00000041880.15	protein_coding	chr3	51942345	51948867	292.652	0.00324591	1
TNC	ENSG00000041982.16	protein_coding	chr9	115019575	115118257	525.262	-0.2005	0.693687
THAP3	ENSG00000041988.16	protein_coding	chr1	6624868	6635586	100.71	0.072396	0.533041
RIPOR3	ENSG00000042062.13	protein_coding	chr20	50586108	50691542	78.499	0.0107299	1
TDP1	ENSG00000042088.14	protein_coding	chr14	89954939	90044764	264.048	0.051972	0.637248
AIFM2	ENSG00000042286.15	protein_coding	chr10	70098223	70132934	492.243	-0.0178412	0.944998
SPATA7	ENSG00000042317.17	protein_coding	chr14	88384924	88470350	104.045	0.0191414	0.931887
MED17	ENSG00000042429.12	protein_coding	chr11	93784227	93814963	447.814	0.0199537	0.893141
RETSAT	ENSG00000042445.14	protein_coding	chr2	85341955	85354531	4464.45	-0.145953	0.14552
CAPG	ENSG00000042493.16	protein_coding	chr2	85394753	85418432	985.672	-0.186406	0.2256
AP2S1	ENSG00000042753.12	protein_coding	chr19	46838136	46850846	545.964	-0.0041906	1
TG	ENSG00000042832.12	protein_coding	chr8	132866958	133134903	16.9772	-0.236875	0.653693
ADAM28	ENSG00000042980.13	protein_coding	chr8	24294069	24359014	890.659	0.000899307	1
BARX2	ENSG00000043039.7	protein_coding	chr11	129375848	129452279	250.056	-0.0558764	0.673174
DCUN1D1	ENSG00000043093.15	protein_coding	chr3	182938074	182985953	879.86	0.0379199	0.731455
JADE2	ENSG00000043143.22	protein_coding	chr5	134524312	134583230	559.971	-0.0279986	0.86497
LCP2	ENSG00000043462.13	protein_coding	chr5	170246233	170297815	414.794	0.0250451	0.923633
TRIT1	ENSG00000043514.17	protein_coding	chr1	39838110	39883511	270.084	0.034893	0.817295
ADRB1	ENSG00000043591.6	protein_coding	chr10	114043866	114046904	26.3125	-0.417422	0.0407486
GUCA2B	ENSG00000044012.4	protein_coding	chr1	42153410	42155820	760.34	-0.824348	0.00317685
CUL7	ENSG00000044090.13	protein_coding	chr6	43037617	43053943	344.556	0.0808366	0.509376
CTNNA1	ENSG00000044115.21	protein_coding	chr5	138610967	138935034	7732.73	0.0401043	0.703866
PHKA2	ENSG00000044446.12	protein_coding	chrX	18892298	18984114	504.495	-0.129499	0.553394
CNTLN	ENSG00000044459.15	protein_coding	chr9	17134982	17503923	159.201	0.0985274	0.449319
EPHA3	ENSG00000044524.11	protein_coding	chr3	89107621	89482134	135.638	-0.34749	0.104291
HSPA5	ENSG00000044574.9	protein_coding	chr9	125234853	125241382	6788.41	0.130083	0.47197
DSG2	ENSG00000046604.14	protein_coding	chr18	31498177	31549008	10169.4	-0.0566817	0.4689
GEMIN8	ENSG00000046647.14	protein_coding	chrX	14006726	14029893	168.438	0.0781368	0.313444
OFD1	ENSG00000046651.16	protein_coding	chrX	13734743	13777955	1117.23	-0.0259123	0.904581
GPM6B	ENSG00000046653.15	protein_coding	chrX	13770939	13938638	106.827	-0.153396	0.563436
PREX2	ENSG00000046889.19	protein_coding	chr8	67952046	68237032	256.258	-0.119258	0.556662
WDR37	ENSG00000047056.17	protein_coding	chr10	1049538	1132384	403.926	0.0840007	0.305494
YTHDC2	ENSG00000047188.16	protein_coding	chr5	113513694	113595285	974.092	0.115244	0.224579
CTPS2	ENSG00000047230.15	protein_coding	chrX	16587999	16712936	493.435	-0.0028298	1
ATP6V1H	ENSG00000047249.18	protein_coding	chr8	53715543	53843558	411.311	-0.0334397	0.902852
POLR2B	ENSG00000047315.17	protein_coding	chr4	56977722	57031158	1898.81	-0.00249194	1
FAM214A	ENSG00000047346.13	protein_coding	chr15	52581317	52709817	880.633	-0.0457412	0.803857
ARAP2	ENSG00000047365.13	protein_coding	chr4	35948221	36244514	1018.28	0.11602	0.556052
TPR	ENSG00000047410.14	protein_coding	chr1	186311652	186375693	3137.7	-0.013425	1
CP	ENSG00000047457.14	protein_coding	chr3	149162410	149221829	347.007	-0.200632	0.37427
KATNIP	ENSG00000047578.14	protein_coding	chr16	27550133	27780344	613.512	0.0514311	0.853644
DTNBP1	ENSG00000047579.20	protein_coding	chr6	15522807	15663058	185.763	0.0247509	0.763192
XK	ENSG00000047597.7	protein_coding	chrX	37685791	37732130	1065.37	-0.0110701	1
ANO2	ENSG00000047617.17	protein_coding	chr12	5531869	5946232	23.0041	0.149102	0.700939
C12orf4	ENSG00000047621.12	protein_coding	chr12	4487735	4538508	385.109	0.0679108	0.61825
SCML1	ENSG00000047634.15	protein_coding	chrX	17737449	17754988	282.593	0.0199858	1
WWC3	ENSG00000047644.20	protein_coding	chrX	10015254	10144474	365.035	-0.042676	0.842027
ARHGAP6	ENSG00000047648.23	protein_coding	chrX	11117651	11665920	102.104	-0.0811696	0.642756
FAM184B	ENSG00000047662.5	protein_coding	chr4	17629306	17781621	34.1992	-0.146041	0.699108
MAP4	ENSG00000047849.22	protein_coding	chr3	47850690	48089272	2203.36	0.00196176	1
GOPC	ENSG00000047932.14	protein_coding	chr6	117560269	117602542	1139.88	-0.118618	0.06668
ROS1	ENSG00000047936.11	protein_coding	chr6	117287353	117425942	63.252	-0.500005	0.0923169
USP28	ENSG00000048028.11	protein_coding	chr11	113797874	113875570	438.921	0.128457	0.284194
HDAC9	ENSG00000048052.24	protein_coding	chr7	18086949	19002416	404.119	-0.140828	0.553417
TSPAN17	ENSG00000048140.18	protein_coding	chr5	176647387	176659054	464.337	0.0117802	1
NOP16	ENSG00000048162.22	protein_coding	chr5	176383946	176388927	266.624	0.0601429	0.848209
CC2D2A	ENSG00000048342.18	protein_coding	chr4	15469865	15601552	141.636	-0.0238341	0.954525
RRM2B	ENSG00000048392.13	protein_coding	chr8	102204502	102238961	585.581	-0.0460271	0.838608
ZNF800	ENSG00000048405.11	protein_coding	chr7	127346790	127431924	729.369	-0.0389499	0.819557
TNFRSF17	ENSG00000048462.11	protein_coding	chr16	11965210	11968068	204.339	0.0137255	0.869355
SNX29	ENSG00000048471.14	protein_coding	chr16	11976734	12574287	421.687	0.127426	0.402326
LMO3	ENSG00000048540.16	protein_coding	chr12	16548372	16610594	53.1374	-0.321744	0.448766
MRPS10	ENSG00000048544.6	protein_coding	chr6	42206807	42217861	507.468	-0.0555461	0.556021
RSF1	ENSG00000048649.14	protein_coding	chr11	77660009	77820869	1600.37	-0.0376819	0.731806
VPS13D	ENSG00000048707.15	protein_coding	chr1	12230030	12512047	3139.76	0.090195	0.411721
CELF2	ENSG00000048740.19	protein_coding	chr10	10798397	11336675	1085.51	-0.0656985	0.637248
FAM120A	ENSG00000048828.17	protein_coding	chr9	93451685	93566112	4705.11	0.0812871	0.493669
R3HDM1	ENSG00000048991.17	protein_coding	chr2	135531455	135725270	459.527	0.0673828	0.651397
COL9A2	ENSG00000049089.15	protein_coding	chr1	40300489	40317813	177.492	0.177629	0.440681
KITLG	ENSG00000049130.16	protein_coding	chr12	88492793	88580851	1097.22	-0.0225015	0.98444
ERCC8	ENSG00000049167.16	protein_coding	chr5	60866454	60945073	366.12	0.0383011	0.898451
ADAMTS6	ENSG00000049192.15	protein_coding	chr5	65148738	65481920	35.8096	0.0951854	0.79127
H6PD	ENSG00000049239.13	protein_coding	chr1	9234774	9271337	1201.04	0.053006	0.844598
VAMP3	ENSG00000049245.13	protein_coding	chr1	7771296	7781432	1517.14	-0.100961	0.0932102
PER3	ENSG00000049246.15	protein_coding	chr1	7784291	7845177	449.324	-0.0374117	0.941923
TNFRSF9	ENSG00000049249.9	protein_coding	chr1	7915871	7943165	46.3818	-0.467751	0.0914766
EPN3	ENSG00000049283.19	protein_coding	chr17	50532682	50543750	310.987	0.163299	0.45445
LTBP1	ENSG00000049323.16	protein_coding	chr2	32946953	33399509	766.735	-0.186968	0.0975199
RCN1	ENSG00000049449.10	protein_coding	chr11	32091074	32105722	1247.51	0.0668004	0.544172
ELN	ENSG00000049540.19	protein_coding	chr7	74027789	74069907	134.957	-0.201932	0.270983
RFC2	ENSG00000049541.11	protein_coding	chr7	74231499	74254458	259.943	0.036509	0.913994
ARID1B	ENSG00000049618.24	protein_coding	chr6	156776020	157210779	1978.82	0.0723236	0.448804
CLPTM1L	ENSG00000049656.14	protein_coding	chr5	1317752	1345099	1146.04	0.0350449	0.935183
NEDD4L	ENSG00000049759.20	protein_coding	chr18	58044226	58401540	3596.87	0.0820517	0.703363
FOXP3	ENSG00000049768.17	protein_coding	chrX	49250438	49270477	23.055	0.210547	0.554531
PPP1R3F	ENSG00000049769.14	protein_coding	chrX	49269793	49301461	51.1438	0.227513	0.342128
HEXB	ENSG00000049860.14	protein_coding	chr5	74640023	74722647	1858.13	-0.120191	0.0641755
PTCD2	ENSG00000049883.15	protein_coding	chr5	72320367	72368395	180.797	0.220507	0.120765
NEXMIF	ENSG00000050030.16	protein_coding	chrX	74732856	74925472	56.7189	-0.368626	0.154599
JKAMP	ENSG00000050130.18	protein_coding	chr14	59484443	59505410	532.339	-0.09818	0.331798
DKK3	ENSG00000050165.19	protein_coding	chr11	11956207	12009769	357.675	-0.0545538	0.858049
ARHGEF5	ENSG00000050327.15	protein_coding	chr7	144355288	144380632	1434.71	0.203988	0.188111
NFE2L3	ENSG00000050344.9	protein_coding	chr7	26152198	26187137	431.718	-0.0115562	0.990995
MCUR1	ENSG00000050393.12	protein_coding	chr6	13786557	13814568	674.514	-0.151145	0.0924467
LIMA1	ENSG00000050405.14	protein_coding	chr12	50175788	50283520	8636.43	-0.0551049	0.549065
LETMD1	ENSG00000050426.16	protein_coding	chr12	51047962	51060424	789.591	0.0437231	0.651787
SLC4A8	ENSG00000050438.17	protein_coding	chr12	51391317	51515763	63.2563	0.119246	0.718677
LAMC3	ENSG00000050555.19	protein_coding	chr9	131009174	131094473	72.8149	-0.0442767	0.91703
PTGER3	ENSG00000050628.21	protein_coding	chr1	70852353	71047816	48.9628	-0.0873235	0.825659
TNIP3	ENSG00000050730.16	protein_coding	chr4	121131408	121227466	48.2239	0.448188	0.208433
MAPK9	ENSG00000050748.18	protein_coding	chr5	180233143	180292099	728.068	-0.0484436	0.506556
COL23A1	ENSG00000050767.18	protein_coding	chr5	178237476	178590393	41.9633	0.868836	0.000218958
BCAR1	ENSG00000050820.17	protein_coding	chr16	75228181	75268053	1163.96	0.0365713	0.813598
FHIP1B	ENSG00000051009.11	protein_coding	chr11	6211345	6234711	1560.27	-0.00537401	1
HERPUD1	ENSG00000051108.15	protein_coding	chr16	56932142	56944864	2804.87	0.118005	0.38588
HOMER3	ENSG00000051128.19	protein_coding	chr19	18929201	18941261	67.7016	-0.0933409	0.664273
RAD51	ENSG00000051180.17	protein_coding	chr15	40694774	40732340	125.143	0.117359	0.450481
POLQ	ENSG00000051341.15	protein_coding	chr3	121431431	121545988	294.947	0.233243	0.304695
PIK3CB	ENSG00000051382.9	protein_coding	chr3	138652698	138834928	936.877	-0.0260737	0.81398
CYBA	ENSG00000051523.11	protein_coding	chr16	88643289	88651054	2252.49	0.257619	0.0198318
THOC3	ENSG00000051596.10	protein_coding	chr5	175917873	176034680	426.503	0.0545032	0.864574
HEBP2	ENSG00000051620.11	protein_coding	chr6	138403531	138422197	1209.42	-0.108757	0.41753
MPHOSPH9	ENSG00000051825.15	protein_coding	chr12	123152320	123244014	461.017	0.107534	0.406121
PLEKHA5	ENSG00000052126.15	protein_coding	chr12	19129733	19376400	832.862	0.0760498	0.473206
PRSS8	ENSG00000052344.16	protein_coding	chr16	31131433	31135727	3548.22	-0.0405181	0.846592
SIKE1	ENSG00000052723.12	protein_coding	chr1	114769479	114780685	670.391	-0.0521007	0.69513
RRP12	ENSG00000052749.14	protein_coding	chr10	97356358	97426076	223.9	0.0954103	0.626534
FNIP2	ENSG00000052795.13	protein_coding	chr4	158769026	158908050	2048.96	-0.0039985	1
MSMO1	ENSG00000052802.13	protein_coding	chr4	165327667	165343164	889.793	0.0967754	0.811816
TTC17	ENSG00000052841.15	protein_coding	chr11	43358920	43494933	1715.99	0.00856352	1
FOXN3	ENSG00000053254.16	protein_coding	chr14	89124871	89619149	1768.04	-0.0706646	0.67519
METTL24	ENSG00000053328.9	protein_coding	chr6	110243940	110358349	35.3133	-0.426288	0.0796526
AKR7A2	ENSG00000053371.13	protein_coding	chr1	19303965	19312144	708.567	0.169862	0.0267941
MRTO4	ENSG00000053372.5	protein_coding	chr1	19251805	19260128	352.083	0.0792389	0.693687
USE1	ENSG00000053501.14	protein_coding	chr19	17215346	17219829	150.412	-0.0352348	0.66706
MCF2L2	ENSG00000053524.13	protein_coding	chr3	183178041	183428778	45.6171	0.343659	0.251435
NRIP2	ENSG00000053702.15	protein_coding	chr12	2825348	2835544	21.5566	-0.00216536	0.987044
LAMA3	ENSG00000053747.17	protein_coding	chr18	23689453	23956222	2931.85	0.123613	0.719027
AP5M1	ENSG00000053770.12	protein_coding	chr14	57268924	57298742	1843.02	-0.00571448	1
ANAPC4	ENSG00000053900.11	protein_coding	chr4	25377263	25418498	489.557	0.000169831	1
KCNQ1	ENSG00000053918.18	protein_coding	chr11	2444684	2849105	481.522	0.256487	0.13094
TRAPPC3	ENSG00000054116.12	protein_coding	chr1	36136570	36156053	582.994	-0.0335289	0.748459
THRAP3	ENSG00000054118.15	protein_coding	chr1	36224432	36305357	2445.27	-0.0261826	0.764353
PHPT1	ENSG00000054148.18	protein_coding	chr9	136848724	136851027	552.404	0.070417	0.470059
ENTPD2	ENSG00000054179.12	protein_coding	chr9	137048107	137054061	144.828	0.289162	0.102302
LY75	ENSG00000054219.11	protein_coding	chr2	159803355	159904756	1667.32	-0.0260112	0.978752
ARID4B	ENSG00000054267.22	protein_coding	chr1	235131634	235328219	998.735	-0.0342312	0.85118
OPN3	ENSG00000054277.14	protein_coding	chr1	241590102	241677376	621.989	-0.0476551	0.814055
SDCCAG8	ENSG00000054282.16	protein_coding	chr1	243256034	243500091	386.605	0.00111419	1
HHAT	ENSG00000054392.13	protein_coding	chr1	210328252	210676296	124.005	-0.0677397	0.646231
KIF1B	ENSG00000054523.19	protein_coding	chr1	10210570	10381603	1998.9	0.110432	0.485764
FOXC1	ENSG00000054598.9	protein_coding	chr6	1609915	1613897	22.876	0.0305387	0.965885
TBC1D22A	ENSG00000054611.14	protein_coding	chr22	46762617	47175699	591.474	0.0399546	0.700262
SYNE2	ENSG00000054654.20	protein_coding	chr14	63761899	64226433	6629.77	0.0913034	0.451627
PLEKHH1	ENSG00000054690.14	protein_coding	chr14	67533290	67589612	1159.28	0.127256	0.333677
ATP9A	ENSG00000054793.14	protein_coding	chr20	51596514	51768390	2600.3	-0.128451	0.28726
FAM168A	ENSG00000054965.11	protein_coding	chr11	73400487	73598189	561.159	0.0731821	0.563511
RELT	ENSG00000054967.13	protein_coding	chr11	73376399	73397474	113.599	0.0527505	0.824324
GALC	ENSG00000054983.17	protein_coding	chr14	87837820	87993665	605.238	-0.225972	0.0520946
NOP58	ENSG00000055044.11	protein_coding	chr2	202265736	202303661	820.066	0.0244804	1
SZRD1	ENSG00000055070.17	protein_coding	chr1	16352575	16398145	1202.44	-0.00472689	1
KCNH2	ENSG00000055118.17	protein_coding	chr7	150944961	150978321	71.8464	-0.190442	0.526921
CUL1	ENSG00000055130.18	protein_coding	chr7	148697914	148801110	1049.32	0.0248382	0.875311
FAM114A2	ENSG00000055147.19	protein_coding	chr5	153990148	154038936	342.299	-0.0191682	0.908628
CYFIP2	ENSG00000055163.20	protein_coding	chr5	157266079	157395595	595.459	0.149503	0.331798
TAB2	ENSG00000055208.19	protein_coding	chr6	149218641	149411613	1769.86	-0.0150362	0.984302
GINM1	ENSG00000055211.14	protein_coding	chr6	149566294	149591748	675.562	-0.262956	7.17e-05
EIF2AK2	ENSG00000055332.19	protein_coding	chr2	37099210	37157522	1649.3	-0.0791071	0.71922
USP36	ENSG00000055483.20	protein_coding	chr17	78787381	78841441	539.66	0.0646645	0.805373
KMT2C	ENSG00000055609.21	protein_coding	chr7	152134922	152436644	4510.07	0.0839299	0.539218
MCOLN3	ENSG00000055732.13	protein_coding	chr1	85018082	85048500	39.8871	-0.221625	0.447972
CCDC85A	ENSG00000055813.6	protein_coding	chr2	56183990	56386172	15.5517	0.0156758	0.982534
PUM2	ENSG00000055917.16	protein_coding	chr2	20248691	20352234	2955.96	-0.00408273	1
MRPL43	ENSG00000055950.17	protein_coding	chr10	100969458	100987515	437.797	0.00927368	1
ITIH4	ENSG00000055955.17	protein_coding	chr3	52812962	52830688	23.7431	0.067616	0.867226
HPF1	ENSG00000056050.7	protein_coding	chr4	169729470	169757944	156.154	-0.0709776	0.593967
ZFR	ENSG00000056097.16	protein_coding	chr5	32354350	32444740	1704.53	-0.0340357	0.754675
ZNF280C	ENSG00000056277.16	protein_coding	chrX	130202707	130268899	94.6046	-0.0222424	0.880194
TRAF1	ENSG00000056558.11	protein_coding	chr9	120902393	120929173	164.672	-0.195123	0.156617
RC3H2	ENSG00000056586.16	protein_coding	chr9	122844556	122905359	1376.98	-0.0147031	0.912719
IL17RB	ENSG00000056736.10	protein_coding	chr3	53846568	53865794	297.809	-0.0570678	0.915992
TRAF3IP2	ENSG00000056972.20	protein_coding	chr6	111555381	111606906	963.811	0.0374184	0.803114
GYG2	ENSG00000056998.20	protein_coding	chrX	2828822	2882820	106.57	0.379175	0.0167882
DCBLD2	ENSG00000057019.16	protein_coding	chr3	98795941	98901695	304.613	-0.0773662	0.57162
SOAT1	ENSG00000057252.13	protein_coding	chr1	179293714	179358680	738.308	-0.132402	0.317243
PKP2	ENSG00000057294.16	protein_coding	chr12	32790755	32896777	4019.79	0.107621	0.230446
GDI2	ENSG00000057608.17	protein_coding	chr10	5765223	5842132	5451.03	-0.00970957	1
PRDM1	ENSG00000057657.17	protein_coding	chr6	105993463	106109939	899.443	-0.0726231	0.896356
ATG5	ENSG00000057663.16	protein_coding	chr6	106045423	106325791	817.648	-0.045339	0.63208
TMCC3	ENSG00000057704.13	protein_coding	chr12	94567122	94650557	2195.87	-0.109754	0.65037
PITHD1	ENSG00000057757.10	protein_coding	chr1	23778418	23788232	467.627	-0.0727499	0.389234
MTA3	ENSG00000057935.14	protein_coding	chr2	42494569	42756947	565.328	-0.0122427	1
USP13	ENSG00000058056.10	protein_coding	chr3	179653032	179804366	156.65	0.0820445	0.796476
ATP11B	ENSG00000058063.16	protein_coding	chr3	182793503	182921629	2698.06	0.00502236	1
LAMC2	ENSG00000058085.15	protein_coding	chr1	183186238	183245127	1401.11	-0.0467252	0.954867
CDK14	ENSG00000058091.17	protein_coding	chr7	90466424	91210590	200.288	-0.186468	0.234977
SEC61A1	ENSG00000058262.10	protein_coding	chr3	128051641	128071683	3698.7	0.119237	0.220103
PPP1R12A	ENSG00000058272.19	protein_coding	chr12	79773563	79935460	1631.67	-0.00891995	0.971492
RASGRF1	ENSG00000058335.16	protein_coding	chr15	78959906	79090780	18.3405	0.42403	0.245353
CROCC	ENSG00000058453.17	protein_coding	chr1	16740273	16972964	212.412	0.0326998	0.755691
POLR3E	ENSG00000058600.16	protein_coding	chr16	22297375	22335101	500.336	0.023542	0.988268
ATP2B4	ENSG00000058668.15	protein_coding	chr1	203626787	203744081	1195.09	-0.194014	0.397896
ZC3H11A	ENSG00000058673.17	protein_coding	chr1	203795623	203854999	2387.92	-0.0206977	0.930486
RIOK2	ENSG00000058729.11	protein_coding	chr5	97160867	97183247	430.005	0.0253021	1
YIPF1	ENSG00000058799.15	protein_coding	chr1	53851719	53889798	449.755	-0.0692408	0.518865
NDC1	ENSG00000058804.12	protein_coding	chr1	53765478	53838463	799.384	0.1146	0.476132
DGKG	ENSG00000058866.15	protein_coding	chr3	186105668	186362234	25.575	-0.180432	0.650959
FLYWCH1	ENSG00000059122.17	protein_coding	chr16	2911931	2951208	278.098	0.0407327	0.968832
UNKL	ENSG00000059145.19	protein_coding	chr16	1363205	1414751	187.495	-0.0409154	0.890871
TBXAS1	ENSG00000059377.18	protein_coding	chr7	139777051	140020325	258.834	-0.0291117	0.900204
PARP12	ENSG00000059378.13	protein_coding	chr7	140023749	140062951	936.98	-0.118396	0.503962
ALDH18A1	ENSG00000059573.9	protein_coding	chr10	95605941	95656711	2969.41	-0.056322	0.625166
TARBP1	ENSG00000059588.10	protein_coding	chr1	234391313	234479179	717.324	-0.0367606	0.838077
GATB	ENSG00000059691.12	protein_coding	chr4	151670504	151761007	296.105	0.00147116	1
MXD1	ENSG00000059728.11	protein_coding	chr2	69897688	69942945	3629.88	-0.0793695	0.854851
CDK17	ENSG00000059758.8	protein_coding	chr12	96278261	96400480	533.255	-0.0401444	0.763198
DNAJC25	ENSG00000059769.20	protein_coding	chr9	111631334	111654351	205.858	-0.00503127	0.833033
SLC2A3	ENSG00000059804.16	protein_coding	chr12	7919230	7936187	408.164	0.0454729	0.925881
PSD	ENSG00000059915.17	protein_coding	chr10	102402617	102421539	58.9574	-0.405077	0.334819
CTDP1	ENSG00000060069.18	protein_coding	chr18	79679803	79754503	549.236	0.0458721	0.835707
YBX3	ENSG00000060138.13	protein_coding	chr12	10699089	10723323	1303.73	0.0433584	0.799152
STYK1	ENSG00000060140.9	protein_coding	chr12	10618923	10674318	584.013	-0.0709134	0.730641
WNK1	ENSG00000060237.19	protein_coding	chr12	752579	911452	2280.16	0.0496847	0.798389
CCAR1	ENSG00000060339.14	protein_coding	chr10	68721012	68792377	1463.14	0.00968564	1
OGFR	ENSG00000060491.17	protein_coding	chr20	62804835	62814000	610.52	-0.0605926	0.832021
GNA15	ENSG00000060558.4	protein_coding	chr19	3136033	3163749	56.7286	0.0981892	0.708676
CREB3L3	ENSG00000060566.14	protein_coding	chr19	4153631	4173054	86.2241	0.0894427	0.905119
PIGV	ENSG00000060642.12	protein_coding	chr1	26787054	26800659	284.237	0.0328991	0.8181
PTPRU	ENSG00000060656.20	protein_coding	chr1	29236516	29326813	35.664	-0.167466	0.612234
SNRNP40	ENSG00000060688.13	protein_coding	chr1	31259568	31296788	444.753	-0.0154885	1
RIMBP2	ENSG00000060709.16	protein_coding	chr12	130396133	130768228	58.9345	0.113977	0.686606
QSER1	ENSG00000060749.16	protein_coding	chr11	32892811	32993316	980.337	0.0895567	0.334968
MPC1	ENSG00000060762.19	protein_coding	chr6	166364919	166383013	995.667	-0.0311129	0.868282
ACAA1	ENSG00000060971.19	protein_coding	chr3	38103129	38137242	1789.01	-0.127164	0.166374
BCAT1	ENSG00000060982.15	protein_coding	chr12	24810024	24949101	190.72	-0.459218	0.0145793
HDAC7	ENSG00000061273.18	protein_coding	chr12	47782722	47833132	368.186	-0.0128963	1
LZTS1	ENSG00000061337.15	protein_coding	chr8	20246165	20303963	13.0614	0.253924	0.329229
PRDM6	ENSG00000061455.11	protein_coding	chr5	123089241	123194266	39.0285	-0.394046	0.210114
SPAG4	ENSG00000061656.11	protein_coding	chr20	35615829	35621094	55.0137	0.49748	0.0823817
NCKAP1	ENSG00000061676.15	protein_coding	chr2	182909115	183038858	2527.77	-0.0582506	0.375918
MRPS35	ENSG00000061794.13	protein_coding	chr12	27710822	27756295	1300.73	0.0407901	0.817295
GUCY1B1	ENSG00000061918.14	protein_coding	chr4	155758992	155807811	98.1302	-0.190082	0.409166
SFSWAP	ENSG00000061936.10	protein_coding	chr12	131711081	131799738	673.494	-0.000544793	1
TNK2	ENSG00000061938.21	protein_coding	chr3	195863364	195911945	398.592	0.00889415	1
MON2	ENSG00000061987.16	protein_coding	chr12	62466817	62600476	1786.77	0.0524435	0.71244
CDH3	ENSG00000062038.15	protein_coding	chr16	68636189	68727468	18.2648	-0.0489817	0.928068
GPBP1	ENSG00000062194.16	protein_coding	chr5	57173948	57264679	1577.66	-0.046947	0.633168
DGAT2	ENSG00000062282.15	protein_coding	chr11	75759512	75801535	63.3323	0.043755	0.852109
ZNF112	ENSG00000062370.17	protein_coding	chr19	44326555	44367217	144.357	-0.160004	0.136938
CS	ENSG00000062485.19	protein_coding	chr12	56271699	56300391	3566.36	0.0402718	0.825659
LTK	ENSG00000062524.16	protein_coding	chr15	41503637	41513887	165.236	-0.318044	0.119328
MRPS24	ENSG00000062582.14	protein_coding	chr7	43866558	43869893	465.099	0.0819454	0.41753
ELMO2	ENSG00000062598.18	protein_coding	chr20	46366050	46432985	374.834	0.0296263	0.819557
WAPL	ENSG00000062650.20	protein_coding	chr10	86435256	86521792	1355.88	-0.0527603	0.391829
VMP1	ENSG00000062716.13	protein_coding	chr17	59707192	59842255	6060.79	0.0720564	0.77514
APPBP2	ENSG00000062725.10	protein_coding	chr17	60443158	60526242	742.524	-0.0961323	0.238851
POLD1	ENSG00000062822.16	protein_coding	chr19	50384204	50418018	217.564	0.107632	0.505186
EIF4B	ENSG00000063046.18	protein_coding	chr12	53006282	53042215	8265.52	-0.00684694	1
SLC6A16	ENSG00000063127.16	protein_coding	chr19	49289638	49325215	17.1933	-0.371283	0.20305
BICRA	ENSG00000063169.12	protein_coding	chr19	47608196	47703277	317.078	0.167864	0.222332
SPHK2	ENSG00000063176.16	protein_coding	chr19	48619291	48630717	398.136	0.13227	0.278804
RPL18	ENSG00000063177.13	protein_coding	chr19	48615328	48619184	6171.59	0.0677798	0.579632
CA11	ENSG00000063180.9	protein_coding	chr19	48637946	48646187	29.0482	-0.232468	0.470855
ISOC2	ENSG00000063241.8	protein_coding	chr19	55452985	55462343	443.288	0.169703	0.203804
U2AF2	ENSG00000063244.13	protein_coding	chr19	55654146	55674716	1543.32	0.0298334	0.8213
EPN1	ENSG00000063245.15	protein_coding	chr19	55675226	55709858	2361.22	-0.00220568	1
MED29	ENSG00000063322.15	protein_coding	chr19	39391303	39400641	496.06	-0.109027	0.107773
AHRR	ENSG00000063438.20	protein_coding	chr5	321714	438291	66.9786	-0.372744	0.308541
ZNF275	ENSG00000063587.15	protein_coding	chrX	153334147	153360110	331.735	0.122672	0.2256
MTMR1	ENSG00000063601.17	protein_coding	chrX	150692971	150765108	387.033	-0.0592274	0.581546
GPC1	ENSG00000063660.9	protein_coding	chr2	240435663	240468076	170.027	-0.0438641	0.778899
ADCK1	ENSG00000063761.16	protein_coding	chr14	77800109	77935014	112.234	0.171314	0.0974377
HAGH	ENSG00000063854.13	protein_coding	chr16	1795620	1827157	454.702	0.0206145	0.941547
RNF4	ENSG00000063978.16	protein_coding	chr4	2462220	2625320	922.323	-0.0380744	0.611153
CASP8	ENSG00000064012.23	protein_coding	chr2	201233443	201287711	791.438	0.0541356	0.729946
LIMCH1	ENSG00000064042.18	protein_coding	chr4	41359607	41700044	278.617	-0.0965528	0.626852
INTS13	ENSG00000064102.15	protein_coding	chr12	26905181	26938326	331.533	0.0632042	0.678522
TM7SF3	ENSG00000064115.11	protein_coding	chr12	26971579	27014434	863.614	-0.0755749	0.570091
SPA17	ENSG00000064199.7	protein_coding	chr11	124673844	124697518	161.245	0.0129131	0.855416
TSPAN32	ENSG00000064201.16	protein_coding	chr11	2301997	2318204	20.9471	0.0399489	0.955309
CCN5	ENSG00000064205.11	protein_coding	chr20	44714844	44728509	45.5798	-0.316303	0.514205
ST3GAL6	ENSG00000064225.13	protein_coding	chr3	98732236	98821201	68.58	-0.0868697	0.714508
ATP2C2	ENSG00000064270.13	protein_coding	chr16	84368527	84464187	1455.35	0.0467306	0.809948
NGFR	ENSG00000064300.9	protein_coding	chr17	49495293	49515008	35.9988	0.0488719	0.880773
CDON	ENSG00000064309.16	protein_coding	chr11	125955796	126063335	65.1359	-0.193334	0.473361
TAF2	ENSG00000064313.13	protein_coding	chr8	119730774	119832863	800.794	0.0499923	0.715429
HIPK2	ENSG00000064393.16	protein_coding	chr7	139561570	139777998	1889.38	0.059827	0.82372
TNPO3	ENSG00000064419.14	protein_coding	chr7	128954180	129055173	1151.95	-0.00871173	0.993451
BORCS8-MEF2B	ENSG00000064489.23	protein_coding	chr19	19145569	19192158	23.1987	-0.0489664	0.962365
RFXANK	ENSG00000064490.14	protein_coding	chr19	19192229	19201869	286.147	0.0530255	0.734086
TMEM161A	ENSG00000064545.15	protein_coding	chr19	19119169	19138513	129.833	0.17989	0.198472
LPAR2	ENSG00000064547.14	protein_coding	chr19	19623655	19628930	133.323	-0.0365681	0.703866
CTSA	ENSG00000064601.21	protein_coding	chr20	45890144	45898949	3870.99	-0.13026	0.383162
SUGP2	ENSG00000064607.17	protein_coding	chr19	18990888	19034023	1045.2	-0.0201638	0.9319
SLC12A2	ENSG00000064651.14	protein_coding	chr5	128083766	128189677	5075.77	0.0866841	0.579378
SNX24	ENSG00000064652.11	protein_coding	chr5	122843439	123029354	228.551	-0.0727137	0.416325
EYA2	ENSG00000064655.19	protein_coding	chr20	46894624	47188844	249.611	0.459254	0.0535432
CNN2	ENSG00000064666.15	protein_coding	chr19	1026586	1039068	719.017	-0.0217051	0.946086
ABCA7	ENSG00000064687.13	protein_coding	chr19	1039997	1065572	300.427	0.177788	0.416673
SNCAIP	ENSG00000064692.20	protein_coding	chr5	122311354	122464219	54.7055	-0.155867	0.539218
DDX20	ENSG00000064703.13	protein_coding	chr1	111754832	111775602	298.127	0.0431056	0.780587
BTBD1	ENSG00000064726.10	protein_coding	chr15	83016423	83067252	1299.54	-0.147871	0.00416149
FAR2	ENSG00000064763.12	protein_coding	chr12	29149016	29341121	1705.01	0.120568	0.240954
BCAS1	ENSG00000064787.14	protein_coding	chr20	53936777	54070594	5044.72	-0.172083	0.184106
CHI3L2	ENSG00000064886.14	protein_coding	chr1	111200771	111243440	40.5809	-0.0578479	0.90461
SBNO2	ENSG00000064932.16	protein_coding	chr19	1107637	1174268	859.047	0.124158	0.522963
PMS1	ENSG00000064933.19	protein_coding	chr2	189784085	189877629	282.623	0.0878756	0.455681
HMG20B	ENSG00000064961.19	protein_coding	chr19	3572777	3579088	898.246	0.0118242	1
CALCRL	ENSG00000064989.13	protein_coding	chr2	187341964	187448460	218.88	0.0141422	0.826566
TAF11	ENSG00000064995.19	protein_coding	chr6	34877462	34889192	468.039	-0.0766348	0.266374
ANKS1A	ENSG00000064999.15	protein_coding	chr6	34889255	35091406	654.471	0.0454124	0.863311
AP3D1	ENSG00000065000.19	protein_coding	chr19	2100988	2164468	1702.89	0.176795	0.190814
ZNF76	ENSG00000065029.15	protein_coding	chr6	35258909	35295985	310.919	0.0117043	0.961098
SLC9A3R2	ENSG00000065054.14	protein_coding	chr16	2025356	2039026	366.12	-0.0112965	0.990766
NTHL1	ENSG00000065057.9	protein_coding	chr16	2039815	2047866	126.965	0.0238435	0.76724
UHRF1BP1	ENSG00000065060.18	protein_coding	chr6	34792083	34877514	426.012	0.0489155	0.703363
GNAI3	ENSG00000065135.12	protein_coding	chr1	109548615	109600195	1542.83	-0.0292457	0.775751
IPO5	ENSG00000065150.21	protein_coding	chr13	97953658	98024296	1856.46	-0.0103723	1
OAT	ENSG00000065154.12	protein_coding	chr10	124397303	124418976	1342.15	-0.117279	0.360824
WDR3	ENSG00000065183.16	protein_coding	chr1	117929720	117966543	567.542	0.00938499	1
PKN2	ENSG00000065243.20	protein_coding	chr1	88684222	88836255	1852.4	-0.0699019	0.44708
WDR18	ENSG00000065268.11	protein_coding	chr19	984332	998438	235.426	0.0982253	0.564473
TRAM2	ENSG00000065308.5	protein_coding	chr6	52497408	52577060	988.169	0.197095	0.0854992
NTN1	ENSG00000065320.9	protein_coding	chr17	9021510	9244000	125.339	-0.142849	0.649979
GLP2R	ENSG00000065325.13	protein_coding	chr17	9822206	9892099	204.251	-0.38797	0.0296008
MCM10	ENSG00000065328.17	protein_coding	chr10	13161558	13211110	116.4	0.176727	0.395408
DGKA	ENSG00000065357.20	protein_coding	chr12	55927319	55954027	1172.24	-0.0176671	1
ERBB3	ENSG00000065361.17	protein_coding	chr12	56076799	56103505	4968.12	-0.0970625	0.44799
ANKRD44	ENSG00000065413.20	protein_coding	chr2	196967017	197311173	636.476	0.0461482	0.946252
KARS1	ENSG00000065427.15	protein_coding	chr16	75627474	75648643	1967.3	0.0399441	0.770083
ADAT1	ENSG00000065457.11	protein_coding	chr16	75596868	75623300	404.134	0.108873	0.447852
PDIA5	ENSG00000065485.20	protein_coding	chr3	123067025	123225227	379.142	0.134647	0.230006
TBC1D22B	ENSG00000065491.8	protein_coding	chr6	37257772	37332970	272.183	-0.0738406	0.516739
NDUFB4	ENSG00000065518.8	protein_coding	chr3	120596328	120602507	1279.25	0.0335431	0.80158
SPEN	ENSG00000065526.12	protein_coding	chr1	15836095	15940456	1936.83	0.00628845	1
MYLK	ENSG00000065534.20	protein_coding	chr3	123610049	123884332	3703.92	-0.496496	0.0499778
ZC3H15	ENSG00000065548.18	protein_coding	chr2	186486253	186509361	1254.19	-0.0452656	0.708468
MAP2K4	ENSG00000065559.15	protein_coding	chr17	12020829	12143830	794.174	-0.012408	0.952422
PACC1	ENSG00000065600.13	protein_coding	chr1	212363928	212414901	64.3254	-0.127675	0.310744
SLK	ENSG00000065613.15	protein_coding	chr10	103967140	104029233	2808.81	-0.0621929	0.575992
CYB5R4	ENSG00000065615.14	protein_coding	chr6	83859656	83967423	662.357	0.0398042	0.871599
COL17A1	ENSG00000065618.21	protein_coding	chr10	104031286	104085880	3785.85	-0.317699	0.03195
GSTO2	ENSG00000065621.15	protein_coding	chr10	104268873	104304950	266.441	-0.0258794	0.909641
SEC61A2	ENSG00000065665.21	protein_coding	chr10	12129637	12169961	66.7439	-0.233122	0.11923
PRKCQ	ENSG00000065675.16	protein_coding	chr10	6427143	6580301	72.662	-0.115056	0.436209
TLE2	ENSG00000065717.15	protein_coding	chr19	2997639	3047635	295.418	0.0476887	0.875804
ASB1	ENSG00000065802.12	protein_coding	chr2	238426742	238452250	291.432	0.0337788	1
FAM107B	ENSG00000065809.14	protein_coding	chr10	14518557	14774897	2463.2	0.0613222	0.694925
ME1	ENSG00000065833.9	protein_coding	chr6	83210402	83431051	252.025	-0.0971242	0.718664
TBC1D1	ENSG00000065882.17	protein_coding	chr4	37891084	38139175	1019.8	-0.119965	0.376666
CDK13	ENSG00000065883.17	protein_coding	chr7	39950121	40099580	1619.11	-0.0460147	0.577221
MTHFD2	ENSG00000065911.13	protein_coding	chr2	74186172	74217565	688.831	0.077769	0.62414
SLC9A7	ENSG00000065923.10	protein_coding	chrX	46599251	46759118	109.153	-0.200587	0.229823
FOXJ2	ENSG00000065970.9	protein_coding	chr12	8032716	8055517	316.338	-0.070128	0.57701
YBX1	ENSG00000065978.19	protein_coding	chr1	42682418	42703805	7147.12	0.0338232	0.737489
PDE4A	ENSG00000065989.16	protein_coding	chr19	10416773	10469630	189.958	0.142072	0.447852
PPP2R5A	ENSG00000066027.12	protein_coding	chr1	212285410	212361853	1434.1	0.0522254	0.450481
ELAVL1	ENSG00000066044.15	protein_coding	chr19	7958573	8005659	642.732	0.0595575	0.703811
TIE1	ENSG00000066056.14	protein_coding	chr1	43300982	43323108	85.2568	-0.141276	0.522854
DIP2B	ENSG00000066084.13	protein_coding	chr12	50504985	50748657	1489.07	-0.0198963	0.94169
SMARCD1	ENSG00000066117.15	protein_coding	chr12	50085200	50100707	495.169	-0.0220598	0.966286
KDM4A	ENSG00000066135.13	protein_coding	chr1	43650149	43705518	1124.82	0.0848067	0.350563
NFYC	ENSG00000066136.21	protein_coding	chr1	40691648	40771603	646.851	0.0836072	0.274458
ZMYND12	ENSG00000066185.13	protein_coding	chr1	42430329	42456253	24.479	-0.158091	0.540262
SLC9A3	ENSG00000066230.12	protein_coding	chr5	470456	524449	13712	0.471814	0.160352
NGEF	ENSG00000066248.15	protein_coding	chr2	232878701	233013256	490.807	-0.0331487	0.912719
ASPM	ENSG00000066279.19	protein_coding	chr1	197084121	197146694	737.699	0.345482	0.0682057
CD84	ENSG00000066294.15	protein_coding	chr1	160541095	160579516	438.34	-0.215676	0.234922
ELOVL1	ENSG00000066322.15	protein_coding	chr1	43363398	43368074	1299.89	-0.0123799	0.938494
SPI1	ENSG00000066336.12	protein_coding	chr11	47354860	47378547	200.429	-0.0714291	0.624188
POLR1H	ENSG00000066379.15	protein_coding	chr6	30058899	30064909	216.318	0.0115676	0.972507
ZBTB11	ENSG00000066422.6	protein_coding	chr3	101648889	101677135	626.567	-0.0410514	0.714812
ATXN3	ENSG00000066427.25	protein_coding	chr14	92044496	92106621	515.408	-0.075209	0.480345
GOLGA5	ENSG00000066455.13	protein_coding	chr14	92794305	92839947	1057.03	-0.0500795	0.661207
FGFR2	ENSG00000066468.24	protein_coding	chr10	121478332	121598458	1243.63	0.053032	0.827809
LRRC40	ENSG00000066557.6	protein_coding	chr1	70144805	70205579	315.093	-0.0415412	0.83796
ISOC1	ENSG00000066583.12	protein_coding	chr5	129094749	129114028	448.333	0.00804029	0.971492
EML1	ENSG00000066629.18	protein_coding	chr14	99737693	99942060	172.282	-0.307014	0.0790834
TRMT11	ENSG00000066651.20	protein_coding	chr6	125986479	126203817	286.961	0.108638	0.381596
THUMPD1	ENSG00000066654.14	protein_coding	chr16	20702816	20742084	1105.99	-0.0826612	0.198837
MSANTD3	ENSG00000066697.15	protein_coding	chr9	100427143	100451734	106.095	-0.00747709	0.98947
KIF26A	ENSG00000066735.15	protein_coding	chr14	104138587	104180894	86.2863	-0.219879	0.311328
ATG2B	ENSG00000066739.12	protein_coding	chr14	96279195	96363341	1101.07	0.14716	0.234075
ARFGEF1	ENSG00000066777.9	protein_coding	chr8	67173511	67343781	2708.9	-0.0138482	0.945241
ZFAT	ENSG00000066827.16	protein_coding	chr8	134477788	134713049	194.556	0.0583463	0.623838
MTFR1	ENSG00000066855.16	protein_coding	chr8	65644734	65771261	322.417	0.0400328	0.685574
STAG3	ENSG00000066923.18	protein_coding	chr7	100177563	100221488	70.3501	-0.332994	0.0924467
FECH	ENSG00000066926.13	protein_coding	chr18	57544377	57586732	346.561	-0.0459059	0.797694
MYO9A	ENSG00000066933.16	protein_coding	chr15	71822291	72118577	1488.15	0.0298305	0.900747
DDX3Y	ENSG00000067048.17	protein_coding	chrY	12904108	12920478	397.614	-0.314723	0.394051
PFKP	ENSG00000067057.18	protein_coding	chr10	3066333	3137718	1145.75	0.0183649	1
IDI1	ENSG00000067064.12	protein_coding	chr10	1039152	1049119	1292.45	0.0280608	0.98982
SP100	ENSG00000067066.17	protein_coding	chr2	230415942	230545606	1642.96	-0.069129	0.740388
KLF6	ENSG00000067082.15	protein_coding	chr10	3775996	3785281	5547.57	0.00194611	1
PLPP1	ENSG00000067113.17	protein_coding	chr5	55424854	55534969	1324.31	-0.165827	0.0410638
NEO1	ENSG00000067141.17	protein_coding	chr15	73051710	73305205	3147.84	0.0247675	0.967251
TRAM1	ENSG00000067167.8	protein_coding	chr8	70573218	70608416	2404.76	-0.0926507	0.369498
PHKA1	ENSG00000067177.15	protein_coding	chrX	72578814	72714319	130.046	0.11233	0.226641
TNFRSF1A	ENSG00000067182.8	protein_coding	chr12	6328757	6342114	1648.79	-0.0466402	0.821183
CACNB1	ENSG00000067191.16	protein_coding	chr17	39173453	39197703	143.754	0.0135112	0.992434
EVI5	ENSG00000067208.16	protein_coding	chr1	92508696	92792404	663.259	-0.000333755	1
STOML1	ENSG00000067221.14	protein_coding	chr15	73978926	73994622	94.6247	0.00497673	0.990556
PKM	ENSG00000067225.20	protein_coding	chr15	72199029	72231819	4867.67	0.0833129	0.570183
DHX29	ENSG00000067248.11	protein_coding	chr5	55256055	55307694	815.143	-0.0194614	0.866417
DNTTIP2	ENSG00000067334.14	protein_coding	chr1	93866284	93879918	819.211	-0.0555831	0.678775
METTL22	ENSG00000067365.15	protein_coding	chr16	8621683	8649654	170.171	0.101256	0.367198
TP53BP1	ENSG00000067369.14	protein_coding	chr15	43403061	43510728	1015.52	0.0519233	0.611396
TRO	ENSG00000067445.22	protein_coding	chrX	54920462	54931431	37.8729	-0.178276	0.41753
RRP15	ENSG00000067533.6	protein_coding	chr1	218285293	218337983	279.467	-0.0946049	0.625265
RHOA	ENSG00000067560.14	protein_coding	chr3	49359139	49412998	5935.36	-0.0739159	0.115075
DHX8	ENSG00000067596.12	protein_coding	chr17	43483865	43610338	929.148	0.00549701	1
PMS2P4	ENSG00000067601.9	transcribed_unprocessed_pseudogene	chr7	67139961	67302485	122.956	-0.0699584	0.402326
PRKCZ	ENSG00000067606.17	protein_coding	chr1	2050411	2185395	495.006	0.0895208	0.544706
ZFY	ENSG00000067646.12	protein_coding	chrY	2935281	2982506	138.458	-0.124592	0.563987
IARS2	ENSG00000067704.10	protein_coding	chr1	220094132	220148041	2261.77	-0.00855732	1
SYT1	ENSG00000067715.14	protein_coding	chr12	78863993	79452008	31.8744	-0.473901	0.072079
NAV3	ENSG00000067798.16	protein_coding	chr12	77324641	78213010	46.1761	0.00431556	0.983153
IDH3G	ENSG00000067829.20	protein_coding	chrX	153785766	153794512	727.256	0.0781923	0.217267
ROGDI	ENSG00000067836.13	protein_coding	chr16	4796968	4802880	195.203	-0.0885586	0.429259
PDZD4	ENSG00000067840.13	protein_coding	chrX	153802166	153830565	38.1777	-0.141199	0.671778
ROCK1	ENSG00000067900.8	protein_coding	chr18	20946906	21111813	1685.02	-0.045627	0.589708
CBFB	ENSG00000067955.15	protein_coding	chr16	67028984	67101058	434.122	-0.0291862	0.797554
PDK3	ENSG00000067992.17	protein_coding	chrX	24465244	24550466	1253.76	0.0545211	0.714508
HYAL2	ENSG00000068001.14	protein_coding	chr3	50317790	50322782	365.477	0.114983	0.487691
HDAC4	ENSG00000068024.18	protein_coding	chr2	239048168	239401654	454.364	0.125619	0.515345
RASSF1	ENSG00000068028.18	protein_coding	chr3	50329782	50340980	227.579	0.00854065	0.974191
FGFR3	ENSG00000068078.20	protein_coding	chr4	1793293	1808872	632.394	-0.0269169	0.90713
IFI35	ENSG00000068079.8	protein_coding	chr17	43006740	43014456	445.098	-0.00440966	1
HEATR6	ENSG00000068097.16	protein_coding	chr17	60041008	60078922	269.872	0.0706765	0.681107
COASY	ENSG00000068120.15	protein_coding	chr17	42561467	42566277	619.435	0.0538574	0.769921
PLEKHH3	ENSG00000068137.15	protein_coding	chr17	42667914	42676994	108.18	-0.178552	0.406055
MEF2A	ENSG00000068305.18	protein_coding	chr15	99565417	99716488	918.153	-0.027183	0.844567
OTUD5	ENSG00000068308.15	protein_coding	chrX	48922024	48958386	598.246	-0.00708605	0.981562
TFE3	ENSG00000068323.17	protein_coding	chrX	49028726	49043410	421.699	-0.0753741	0.68167
TBC1D25	ENSG00000068354.16	protein_coding	chrX	48539714	48562609	148.931	0.0463723	0.678775
ACSL4	ENSG00000068366.21	protein_coding	chrX	109624244	109733403	644.195	-0.0456891	0.865606
INPP5A	ENSG00000068383.19	protein_coding	chr10	132537787	132783480	536.135	0.0144259	1
GPKOW	ENSG00000068394.11	protein_coding	chrX	49113407	49123735	283.918	-0.00719283	1
GRIPAP1	ENSG00000068400.13	protein_coding	chrX	48973720	49002264	626.7	-0.0197316	0.986106
FTSJ1	ENSG00000068438.15	protein_coding	chrX	48476021	48486364	235.91	0.102604	0.331037
PRR11	ENSG00000068489.13	protein_coding	chr17	59155732	59206709	310.687	0.236419	0.225834
REEP1	ENSG00000068615.20	protein_coding	chr2	86213993	86338083	45.6243	-0.242428	0.499455
ATP11A	ENSG00000068650.19	protein_coding	chr13	112690038	112887168	392.938	0.209918	0.167403
POLR1A	ENSG00000068654.17	protein_coding	chr2	86020216	86106155	785.854	0.165876	0.260059
LAPTM4A	ENSG00000068697.7	protein_coding	chr2	20032650	20051628	2547.22	-0.0386423	0.86619
TTC7A	ENSG00000068724.17	protein_coding	chr2	46916157	47076137	503.406	-0.0560322	0.725647
IP6K2	ENSG00000068745.15	protein_coding	chr3	48688003	48740353	1317.95	-0.105454	0.168042
STON1-GTF2A1L	ENSG00000068781.21	protein_coding	chr2	48529925	48776517	31.1618	-0.31027	0.70844
SRBD1	ENSG00000068784.13	protein_coding	chr2	45388680	45612165	520.313	0.0909782	0.469827
KIF2A	ENSG00000068796.19	protein_coding	chr5	62306162	62391025	985.463	-0.0756255	0.586375
RASGRP2	ENSG00000068831.19	protein_coding	chr11	64726911	64745456	127.066	0.0484117	0.79932
PSME4	ENSG00000068878.15	protein_coding	chr2	53864069	53970993	1390	0.0689457	0.529967
IFT80	ENSG00000068885.15	protein_coding	chr3	160256986	160399880	330.409	-0.071653	0.493341
SIRT2	ENSG00000068903.21	protein_coding	chr19	38878555	38899862	386.547	-0.0116223	1
ERLEC1	ENSG00000068912.15	protein_coding	chr2	53787009	53833038	1043.44	0.0625634	0.518446
PPP2R5B	ENSG00000068971.14	protein_coding	chr11	64917553	64934475	232.969	0.0363223	0.881245
PYGM	ENSG00000068976.14	protein_coding	chr11	64746389	64759974	23.4081	-0.170796	0.647561
PITX1	ENSG00000069011.16	protein_coding	chr5	135027734	135034813	189.5	0.000875826	0.895145
MAST4	ENSG00000069020.19	protein_coding	chr5	66596380	67169593	570.367	0.133034	0.4944
ADGRF5	ENSG00000069122.19	protein_coding	chr6	46852522	46954943	224.876	0.184133	0.256408
SDK2	ENSG00000069188.17	protein_coding	chr17	73334384	73644445	102.543	0.138095	0.679707
NUP133	ENSG00000069248.12	protein_coding	chr1	229440259	229508341	756.724	0.0057424	1
NUCKS1	ENSG00000069275.13	protein_coding	chr1	205712822	205750182	3005.38	-0.126569	0.104291
VPS35	ENSG00000069329.18	protein_coding	chr16	46656132	46689518	2752.78	-0.0184258	1
DNAJA2	ENSG00000069345.12	protein_coding	chr16	46955362	46973674	1186.45	-0.0686165	0.217173
BCL3	ENSG00000069399.15	protein_coding	chr19	44747705	44760044	596.107	0.008183	1
KCNAB2	ENSG00000069424.16	protein_coding	chr1	5990927	6101193	244.873	-0.0524676	0.765069
ABCC9	ENSG00000069431.14	protein_coding	chr12	21797389	21942543	97.8047	0.0410704	0.9319
CLEC2D	ENSG00000069493.15	protein_coding	chr12	9664969	9699553	309.234	-0.17598	0.437151
FUNDC1	ENSG00000069509.6	protein_coding	chrX	44523639	44542859	132.272	-0.0925144	0.447972
MAOB	ENSG00000069535.14	protein_coding	chrX	43766610	43882450	135.938	-0.410436	0.0382421
RORA	ENSG00000069667.16	protein_coding	chr15	60488284	61229302	474.024	-0.0704641	0.722948
TGFBR3	ENSG00000069702.11	protein_coding	chr1	91680343	91906335	376.404	-0.174768	0.369257
PLA2G10	ENSG00000069764.10	protein_coding	chr16	14672548	14694308	291.99	-0.0119948	1
HES2	ENSG00000069812.11	protein_coding	chr1	6412418	6424670	253.597	0.102587	0.596245
ATP1B3	ENSG00000069849.11	protein_coding	chr3	141876124	141926549	3439.19	-0.153156	0.24469
NEDD4	ENSG00000069869.17	protein_coding	chr15	55826922	55993660	488.609	0.0359143	0.961598
PIGB	ENSG00000069943.10	protein_coding	chr15	55318960	55355648	191.366	-0.0499825	0.603466
MAPK6	ENSG00000069956.14	protein_coding	chr15	51952106	52067375	2183.16	-0.0358214	0.91226
GNB5	ENSG00000069966.19	protein_coding	chr15	52115100	52191392	131.691	-0.10634	0.418487
RAB27A	ENSG00000069974.16	protein_coding	chr15	55202966	55319113	1366.66	-0.0242464	0.995763
HDHD5	ENSG00000069998.12	protein_coding	chr22	17137511	17165287	309.131	0.0880633	0.615808
UFD1	ENSG00000070010.19	protein_coding	chr22	19449911	19479202	654.513	0.0366443	0.797308
LRP6	ENSG00000070018.9	protein_coding	chr12	12116025	12267044	1264.27	-0.0906694	0.234922
GUCY2C	ENSG00000070019.5	protein_coding	chr12	14612632	14696599	2275.59	-0.0934021	0.44799
PHRF1	ENSG00000070047.13	protein_coding	chr11	576470	612222	714.673	0.0916019	0.582066
ELP1	ENSG00000070061.16	protein_coding	chr9	108866898	108934328	810.947	-0.040243	0.696936
NUCB2	ENSG00000070081.18	protein_coding	chr11	17208153	17349980	973.298	0.114107	0.576283
PFN2	ENSG00000070087.15	protein_coding	chr3	149964904	150050788	394.203	-0.0825921	0.520735
PTPN3	ENSG00000070159.14	protein_coding	chr9	109375466	109498313	1164.04	0.0429679	0.672448
SPTB	ENSG00000070182.21	protein_coding	chr14	64746283	64879907	12.8415	-0.134593	0.703363
DAPP1	ENSG00000070190.13	protein_coding	chr4	99816827	99870190	211.442	0.103117	0.687756
FGF10	ENSG00000070193.5	protein_coding	chr5	44300247	44389706	47.0129	-0.303349	0.289708
SLC44A1	ENSG00000070214.16	protein_coding	chr9	105244622	105439171	5228.23	-0.11481	0.020509
TMEM260	ENSG00000070269.14	protein_coding	chr14	56488354	56650606	517.375	-0.0053729	1
SMG6	ENSG00000070366.14	protein_coding	chr17	2059839	2303785	598.066	0.0835966	0.599932
EXOC5	ENSG00000070367.16	protein_coding	chr14	57200507	57268905	989.342	-0.0291328	0.845882
CLTCL1	ENSG00000070371.16	protein_coding	chr22	19179473	19291719	53.633	0.0719517	0.764283
FSTL3	ENSG00000070404.10	protein_coding	chr19	676392	683392	74.6252	-0.0416304	0.876944
DGCR2	ENSG00000070413.20	protein_coding	chr22	19036282	19122454	1361.01	-0.083013	0.592948
RNF126	ENSG00000070423.18	protein_coding	chr19	647526	663233	415.186	0.0289608	0.862697
MNT	ENSG00000070444.15	protein_coding	chr17	2384073	2401104	355.77	0.0539509	0.918051
ZXDC	ENSG00000070476.15	protein_coding	chr3	126437601	126475891	484.065	0.0521932	0.611072
JMJD6	ENSG00000070495.15	protein_coding	chr17	76712832	76726799	316.821	0.00658015	1
POLB	ENSG00000070501.12	protein_coding	chr8	42338454	42371808	166.485	0.037683	0.67252
ST6GALNAC1	ENSG00000070526.15	protein_coding	chr17	76624761	76643786	4621.01	-0.139426	0.333738
WIPI1	ENSG00000070540.13	protein_coding	chr17	68420948	68457513	855.106	0.163569	0.0311027
GBA2	ENSG00000070610.14	protein_coding	chr9	35736866	35749228	1958.66	-0.00353396	1
NDST1	ENSG00000070614.15	protein_coding	chr5	150485818	150558211	1008.87	0.156011	0.278378
ASNS	ENSG00000070669.17	protein_coding	chr7	97851677	97872542	263.714	-0.119201	0.582271
AP3M2	ENSG00000070718.12	protein_coding	chr8	42152946	42171673	226.91	0.0615188	0.621351
ST6GALNAC2	ENSG00000070731.11	protein_coding	chr17	76565377	76586956	54.9363	-0.0552209	0.834523
CHAT	ENSG00000070748.19	protein_coding	chr10	49609095	49667942	28.7985	0.0242702	0.997042
PABPC1	ENSG00000070756.17	protein_coding	chr8	100685816	100722809	12883.1	-0.0534672	0.720764
TESK2	ENSG00000070759.17	protein_coding	chr1	45343883	45491163	215.201	-0.217398	0.194442
CFAP20	ENSG00000070761.8	protein_coding	chr16	58113592	58129381	273.111	-0.0649551	0.674161
CSNK2A2	ENSG00000070770.10	protein_coding	chr16	58157907	58198106	745.937	0.00628479	1
PTPN21	ENSG00000070778.13	protein_coding	chr14	88465778	88555007	685.886	-0.0493849	0.831055
EIF2B3	ENSG00000070785.17	protein_coding	chr1	44850522	44986722	211.46	0.0166728	0.945694
TCOF1	ENSG00000070814.22	protein_coding	chr5	150357629	150400308	427.828	0.125844	0.424662
CDC42	ENSG00000070831.17	protein_coding	chr1	22025511	22101360	5789.67	-0.0978481	0.0522767
OSBPL3	ENSG00000070882.13	protein_coding	chr7	24796540	24981634	435.938	0.273515	0.0450377
RAD18	ENSG00000070950.10	protein_coding	chr3	8775402	8963773	327.282	0.0208729	0.938293
ATP2B1	ENSG00000070961.16	protein_coding	chr12	89588049	89709300	2952.47	-0.213297	0.075429
TRPM5	ENSG00000070985.13	protein_coding	chr11	2404515	2423045	52.7608	0.125618	0.741474
NCK2	ENSG00000071051.14	protein_coding	chr2	105744912	105894274	676.159	-0.0183615	0.922382
MAP4K4	ENSG00000071054.17	protein_coding	chr2	101696850	101894690	918.507	-0.0315835	0.881928
MGAT4A	ENSG00000071073.13	protein_coding	chr2	98619106	98731132	3630.57	-0.0301778	0.761706
RPL31	ENSG00000071082.11	protein_coding	chr2	101002229	101024032	5684.59	-0.0862673	0.540262
WDR1	ENSG00000071127.17	protein_coding	chr4	10074339	10116949	5997.43	-0.0354992	0.8642
SNX13	ENSG00000071189.21	protein_coding	chr7	17790761	17940501	1994.6	-0.0136924	0.957591
MS4A12	ENSG00000071203.9	protein_coding	chr11	60492778	60507430	3901.41	-0.393682	0.261279
ARHGAP10	ENSG00000071205.12	protein_coding	chr4	147732063	148072776	176.379	-0.128466	0.514173
RPS6KA2	ENSG00000071242.12	protein_coding	chr6	166409364	166906451	302.286	0.208919	0.133809
ING3	ENSG00000071243.16	protein_coding	chr7	120950763	120977216	279.715	-0.0626627	0.723181
VASH1	ENSG00000071246.11	protein_coding	chr14	76761468	76783015	228.313	-0.155493	0.36419
LMCD1	ENSG00000071282.12	protein_coding	chr3	8501807	8574668	119.334	0.108988	0.545141
BUD23	ENSG00000071462.12	protein_coding	chr7	73683025	73705161	530.304	-0.00175245	1
SEL1L	ENSG00000071537.14	protein_coding	chr14	81471547	81533853	3925.45	-4.95e-05	1
TRIP13	ENSG00000071539.14	protein_coding	chr5	892884	919357	88.8611	0.174885	0.400855
ATP6AP1	ENSG00000071553.18	protein_coding	chrX	154428633	154436516	1010.55	-0.0493516	0.778371
TCF3	ENSG00000071564.17	protein_coding	chr19	1609290	1652615	626.682	-0.0620961	0.757148
TRIB2	ENSG00000071575.12	protein_coding	chr2	12716910	12742734	206.003	-0.0484414	0.739667
DAZAP1	ENSG00000071626.17	protein_coding	chr19	1407569	1435687	1325.52	0.0243881	0.954502
MBD3	ENSG00000071655.18	protein_coding	chr19	1573596	1592865	517.567	0.0578204	0.739667
HLTF	ENSG00000071794.16	protein_coding	chr3	149030127	149086554	445.669	0.0657745	0.731439
FAM50A	ENSG00000071859.15	protein_coding	chrX	154444141	154450654	371.9	0.0193589	0.925976
FAM3A	ENSG00000071889.17	protein_coding	chrX	154506159	154516242	521.385	0.02863	0.935183
CPSF1	ENSG00000071894.17	protein_coding	chr8	144393229	144409335	945.391	0.111638	0.550443
CYBRD1	ENSG00000071967.12	protein_coding	chr2	171522247	171558129	1291.53	-0.145232	0.498546
CDH19	ENSG00000071991.9	protein_coding	chr18	66501083	66604138	105.051	-0.00033493	1
PDCD2	ENSG00000071994.11	protein_coding	chr6	170575295	170584692	697.163	-0.0381478	0.717548
RDH11	ENSG00000072042.13	protein_coding	chr14	67676800	67695793	798.813	0.0854907	0.553925
PRKACA	ENSG00000072062.15	protein_coding	chr19	14091688	14118084	606.954	0.00455338	1
ADGRL1	ENSG00000072071.17	protein_coding	chr19	14147743	14206187	340.863	0.260675	0.0823973
ACTN1	ENSG00000072110.16	protein_coding	chr14	68874128	68979440	1570.03	0.0393134	0.944234
ZFYVE26	ENSG00000072121.17	protein_coding	chr14	67727374	67816590	798.494	0.049101	0.834523
RPS6KA6	ENSG00000072133.11	protein_coding	chrX	84058346	84188199	390.294	-0.0536736	0.868683
EPN2	ENSG00000072134.16	protein_coding	chr17	19215615	19336715	397.346	0.155779	0.238506
PTPN18	ENSG00000072135.13	protein_coding	chr2	130356045	130375405	1243.97	0.0820002	0.430168
LIMS2	ENSG00000072163.20	protein_coding	chr2	127638381	127681786	142.709	-0.094316	0.649979
SPEG	ENSG00000072195.15	protein_coding	chr2	219434843	219493629	118.503	-0.158208	0.666136
LNX1	ENSG00000072201.14	protein_coding	chr4	53459301	53701405	309.184	0.104712	0.553394
ALDH3A2	ENSG00000072210.19	protein_coding	chr17	19648136	19685760	2161.49	0.150945	0.152906
TFRC	ENSG00000072274.13	protein_coding	chr3	196027183	196082096	7809.74	0.474923	0.00644423
SREBF1	ENSG00000072310.18	protein_coding	chr17	17810399	17837002	781.34	0.219194	0.26075
AFF4	ENSG00000072364.13	protein_coding	chr5	132875395	132963634	2822.06	0.00830736	1
UBE2D1	ENSG00000072401.15	protein_coding	chr10	58334979	58370751	313.827	0.00904026	0.984925
PALS1	ENSG00000072415.10	protein_coding	chr14	67240713	67336061	1308.96	-0.0592517	0.454447
RHOBTB1	ENSG00000072422.17	protein_coding	chr10	60869438	61001440	213.919	-0.269594	0.0206171
SMC1A	ENSG00000072501.19	protein_coding	chrX	53374149	53422728	1674.01	0.00296759	1
HSD17B10	ENSG00000072506.14	protein_coding	chrX	53431258	53434370	559.991	-0.0234775	0.879506
MARK2	ENSG00000072518.22	protein_coding	chr11	63838928	63911020	1576.48	0.0852415	0.640176
HMMR	ENSG00000072571.20	protein_coding	chr5	163460203	163491941	299.755	0.243955	0.29733
CHFR	ENSG00000072609.18	protein_coding	chr12	132822187	132956304	611.126	-0.0312344	0.900979
TRHDE	ENSG00000072657.10	protein_coding	chr12	72087266	72670758	297.258	-0.0901835	0.777556
P4HA2	ENSG00000072682.20	protein_coding	chr5	132190147	132295315	732.372	-0.112093	0.34586
FCGR2B	ENSG00000072694.22	protein_coding	chr1	161663143	161678654	186.544	-0.558642	0.000698467
NFATC3	ENSG00000072736.19	protein_coding	chr16	68084751	68229259	959.593	0.0716781	0.499665
TRNT1	ENSG00000072756.17	protein_coding	chr3	3126933	3150879	354.765	0.0443817	0.739667
ACADVL	ENSG00000072778.20	protein_coding	chr17	7217125	7225266	5425.97	-0.0113363	0.968442
STK10	ENSG00000072786.13	protein_coding	chr5	172042079	172188224	666.372	0.0631736	0.712079
FBXW11	ENSG00000072803.18	protein_coding	chr5	171861549	172006873	816.873	-0.0341677	0.794371
ACAP1	ENSG00000072818.12	protein_coding	chr17	7336529	7351477	215.417	-0.136773	0.377688
CRMP1	ENSG00000072832.15	protein_coding	chr4	5748084	5893086	19.3943	-0.243192	0.338948
EVC	ENSG00000072840.13	protein_coding	chr4	5711201	5814305	145.935	-0.0432022	0.771473
DERL2	ENSG00000072849.11	protein_coding	chr17	5471254	5486811	530.961	0.000328816	1
SIDT1	ENSG00000072858.11	protein_coding	chr3	113532555	113629575	575.276	0.00383372	1
NDE1	ENSG00000072864.16	protein_coding	chr16	15643267	15734691	307.656	0.131289	0.289708
IRAG1	ENSG00000072952.20	protein_coding	chr11	10573091	10693988	396.341	-0.113847	0.663227
TMEM38A	ENSG00000072954.7	protein_coding	chr19	16661139	16690023	54.6464	-0.146923	0.488434
AP1M1	ENSG00000072958.9	protein_coding	chr19	16197854	16245906	221.279	0.0445003	0.710226
PVR	ENSG00000073008.15	protein_coding	chr19	44643798	44666162	582.989	-0.0418397	0.788169
XRCC1	ENSG00000073050.12	protein_coding	chr19	43543311	43580473	228.848	0.017107	0.757364
SCARB1	ENSG00000073060.17	protein_coding	chr12	124776856	124882668	554.488	-0.0996242	0.688924
CYP2W1	ENSG00000073067.14	protein_coding	chr7	983181	989640	14.2677	-0.452697	0.379007
MCM2	ENSG00000073111.14	protein_coding	chr3	127598410	127622436	332.166	0.0649133	0.777222
SELENOO	ENSG00000073169.15	protein_coding	chr22	50201011	50217616	236.073	0.0120074	0.973712
ALPK1	ENSG00000073331.18	protein_coding	chr4	112285509	112442621	674.318	0.0354848	0.944496
LLGL2	ENSG00000073350.14	protein_coding	chr17	75525080	75575209	3385.66	0.0574102	0.784573
PDE8A	ENSG00000073417.15	protein_coding	chr15	84980440	85139145	2038.6	-0.0263717	0.879506
CLCN4	ENSG00000073464.13	protein_coding	chrX	10156975	10237660	51.5855	0.275793	0.121079
NLE1	ENSG00000073536.18	protein_coding	chr17	35128730	35142304	132.78	0.172564	0.237336
SDHA	ENSG00000073578.18	protein_coding	chr5	218303	257082	3387.83	0.0457401	0.759231
SMARCE1	ENSG00000073584.20	protein_coding	chr17	40624962	40648654	1627.67	-0.00749509	1
GSDMB	ENSG00000073605.19	protein_coding	chr17	39904595	39919854	1892.62	0.197558	0.272473
KDM5A	ENSG00000073614.13	protein_coding	chr12	280057	389320	2059.96	-0.0346521	0.895371
PPP2R3A	ENSG00000073711.11	protein_coding	chr3	135965728	136147894	787.745	0.0332802	0.836874
FERMT2	ENSG00000073712.15	protein_coding	chr14	52857268	52952435	391.657	-0.234347	0.166374
ABCB11	ENSG00000073734.10	protein_coding	chr2	168915498	169031324	243.321	-0.352437	0.296502
DHRS9	ENSG00000073737.17	protein_coding	chr2	169064789	169096167	3260.5	0.0930645	0.784873
PTGS2	ENSG00000073756.13	protein_coding	chr1	186671791	186680922	151.625	0.190238	0.598579
IGF2BP2	ENSG00000073792.16	protein_coding	chr3	185643130	185825042	786.33	-0.0103494	1
MAP3K13	ENSG00000073803.14	protein_coding	chr3	185282941	185489094	997.26	0.00795252	1
ST6GAL1	ENSG00000073849.16	protein_coding	chr3	186930325	187078553	1458.54	-0.14946	0.22884
TBX21	ENSG00000073861.3	protein_coding	chr17	47733236	47746122	17.3257	-0.0375866	0.903874
FRY	ENSG00000073910.23	protein_coding	chr13	31846713	32299125	311.553	-0.00636866	1
PICALM	ENSG00000073921.18	protein_coding	chr11	85957175	86069882	2750.11	-0.0440253	0.704967
NSF	ENSG00000073969.18	protein_coding	chr17	46590669	46757464	1801.52	-0.00599103	1
GLI2	ENSG00000074047.22	protein_coding	chr2	120735623	120992653	50.0017	-0.00198179	1
CLASP1	ENSG00000074054.20	protein_coding	chr2	121337776	121649476	995.373	0.0758455	0.493036
MRPS34	ENSG00000074071.15	protein_coding	chr16	1771890	1773150	702.824	0.0468537	0.68963
NOTCH3	ENSG00000074181.9	protein_coding	chr19	15159038	15200995	216.697	0.0366918	0.940824
CLNS1A	ENSG00000074201.9	protein_coding	chr11	77514936	77637794	826.766	-0.0426572	0.723818
TEAD2	ENSG00000074219.14	protein_coding	chr19	49340595	49362457	138.7	0.204056	0.127997
EED	ENSG00000074266.22	protein_coding	chr11	86244753	86278813	302.341	0.0037208	1
CDHR2	ENSG00000074276.11	protein_coding	chr5	176542511	176595974	1998.71	-0.194754	0.270019
TSG101	ENSG00000074319.13	protein_coding	chr11	18468336	18526951	1019.13	-0.0440201	0.720764
NCBP3	ENSG00000074356.17	protein_coding	chr17	3802158	3846246	1012.31	-0.0529337	0.680937
ATP2A3	ENSG00000074370.18	protein_coding	chr17	3923870	3964464	3083.62	0.0712748	0.680558
CA12	ENSG00000074410.14	protein_coding	chr15	63321378	63381846	8431.67	0.00870894	1
MGLL	ENSG00000074416.16	protein_coding	chr3	127689062	128052190	5435.88	-0.0470627	0.820924
NTN4	ENSG00000074527.13	protein_coding	chr12	95657807	95791189	372.348	-0.189649	0.116451
BCS1L	ENSG00000074582.15	protein_coding	chr2	218658764	218663443	230.546	0.0708482	0.515345
NUAK1	ENSG00000074590.14	protein_coding	chr12	106063345	106138954	108.593	-0.0903459	0.579632
DPP8	ENSG00000074603.19	protein_coding	chr15	65442463	65517704	1103.43	-0.00438454	1
SLC24A1	ENSG00000074621.14	protein_coding	chr15	65611366	65660995	164.821	0.041991	0.720764
ZNF532	ENSG00000074657.14	protein_coding	chr18	58862600	58986480	373.559	-0.157366	0.24064
SCARF1	ENSG00000074660.17	protein_coding	chr17	1633858	1645744	143.905	-0.0788096	0.651787
LMAN1	ENSG00000074695.6	protein_coding	chr18	59327823	59359265	2363.47	0.106452	0.440844
HACD3	ENSG00000074696.13	protein_coding	chr15	65530418	65578349	982.988	-0.0165304	1
IPCEF1	ENSG00000074706.14	protein_coding	chr6	154154496	154356803	129.053	0.0849621	0.800736
ZZEF1	ENSG00000074755.15	protein_coding	chr17	4004445	4143030	4360.51	0.0474581	0.813618
ENO1	ENSG00000074800.16	protein_coding	chr1	8861000	8879190	7938.93	0.135465	0.207613
MYDGF	ENSG00000074842.8	protein_coding	chr19	4641374	4670362	642.58	0.092505	0.466879
ANO8	ENSG00000074855.11	protein_coding	chr19	17323223	17334855	123.578	0.148042	0.31937
TUBE1	ENSG00000074935.14	protein_coding	chr6	112070663	112087529	201.485	-0.0093255	0.855653
ARHGEF10L	ENSG00000074964.17	protein_coding	chr1	17539698	17697874	1339.56	0.143504	0.251036
TXK	ENSG00000074966.11	protein_coding	chr4	48066393	48134250	70.8918	0.185973	0.52652
TACR2	ENSG00000075073.16	protein_coding	chr10	69403903	69416918	42.83	-0.571883	0.237336
ACTR6	ENSG00000075089.10	protein_coding	chr12	100199122	100241865	256.009	-0.0411405	0.819335
TIPIN	ENSG00000075131.10	protein_coding	chr15	66336191	66386746	72.8653	0.0347278	0.855476
SRI	ENSG00000075142.14	protein_coding	chr7	88205115	88226993	6066.96	-0.0518916	0.767002
EIF4G3	ENSG00000075151.24	protein_coding	chr1	20806292	21177285	2490.56	0.067218	0.497557
NUP37	ENSG00000075188.9	protein_coding	chr12	102073103	102120120	253.601	0.06508	0.727908
SEMA3A	ENSG00000075213.11	protein_coding	chr7	83955777	84492724	183.232	-0.244002	0.350631
GTSE1	ENSG00000075218.19	protein_coding	chr22	46296870	46330810	115.771	0.301078	0.100213
SEMA3C	ENSG00000075223.14	protein_coding	chr7	80742538	80922359	1685.3	-0.125549	0.315668
TTC38	ENSG00000075234.17	protein_coding	chr22	46267961	46294008	1557.99	0.0505271	0.790625
ACAT1	ENSG00000075239.14	protein_coding	chr11	108116695	108147603	1622.85	-0.159129	0.118937
GRAMD4	ENSG00000075240.17	protein_coding	chr22	46576012	46679790	1460.48	-0.102342	0.552424
CELSR1	ENSG00000075275.18	protein_coding	chr22	46360834	46537620	134.604	-0.27848	0.233522
ZNF638	ENSG00000075292.19	protein_coding	chr2	71276561	71435069	2637.19	0.0609384	0.504795
SLC25A40	ENSG00000075303.13	protein_coding	chr7	87833568	87876360	419.145	-0.0710018	0.558205
TIMM21	ENSG00000075336.12	protein_coding	chr18	74148523	74160531	320.118	0.0284678	0.941547
ADD2	ENSG00000075340.23	protein_coding	chr2	70607618	70768225	17.3688	-0.596782	0.0977648
RASAL2	ENSG00000075391.17	protein_coding	chr1	178094104	178484147	666.826	0.0609563	0.645939
VPS9D1	ENSG00000075399.14	protein_coding	chr16	89707134	89720898	176.234	0.121424	0.364029
ZNF37A	ENSG00000075407.19	protein_coding	chr10	38094334	38150293	570.32	0.0502972	0.642466
MARK3	ENSG00000075413.19	protein_coding	chr14	103385377	103503831	1227.63	0.0274397	0.819557
SLC25A3	ENSG00000075415.15	protein_coding	chr12	98593591	98606379	6129.37	-0.0182328	0.991287
FNDC3B	ENSG00000075420.13	protein_coding	chr3	172039578	172401669	2444.9	0.197805	0.125182
FOSL2	ENSG00000075426.12	protein_coding	chr2	28392448	28417317	3505.31	0.0388167	0.994013
FRYL	ENSG00000075539.15	protein_coding	chr4	48497357	48780322	9690.76	0.173991	0.184237
TMEM131	ENSG00000075568.17	protein_coding	chr2	97756333	97995948	2969.3	0.0356699	0.85118
FSCN1	ENSG00000075618.18	protein_coding	chr7	5592816	5606655	156.635	-0.198705	0.24564
ACTB	ENSG00000075624.17	protein_coding	chr7	5526409	5563902	43580.6	-0.082583	0.730476
MOCOS	ENSG00000075643.6	protein_coding	chr18	36187497	36272157	188.636	0.145118	0.364059
PLD1	ENSG00000075651.17	protein_coding	chr3	171600404	171810950	2074.85	0.0792786	0.602578
WDR62	ENSG00000075702.19	protein_coding	chr19	36054649	36105108	73.9755	0.307072	0.123904
DLG1	ENSG00000075711.21	protein_coding	chr3	197042560	197299330	2237.34	0.0378147	0.763338
RAB7A	ENSG00000075785.14	protein_coding	chr3	128693669	128825942	2849	-0.061447	0.641399
BCAP29	ENSG00000075790.12	protein_coding	chr7	107580246	107629170	571.945	-0.0871539	0.642238
SEC31B	ENSG00000075826.17	protein_coding	chr10	100486646	100519864	243.384	0.0337263	0.783378
SART3	ENSG00000075856.12	protein_coding	chr12	108522214	108561400	721.327	-0.0323846	0.788861
ARHGAP15	ENSG00000075884.14	protein_coding	chr2	143091362	143768352	255.345	-0.095562	0.672448
EXOSC7	ENSG00000075914.13	protein_coding	chr3	44975241	45036066	233.395	0.0396432	0.659329
KIFAP3	ENSG00000075945.13	protein_coding	chr1	169921326	170085208	878.78	0.0536843	0.684552
MKRN2	ENSG00000075975.17	protein_coding	chr3	12557057	12586208	466.014	-0.0255296	0.80055
MCM6	ENSG00000076003.5	protein_coding	chr2	135839626	135876443	640.553	0.107354	0.67524
REXO2	ENSG00000076043.11	protein_coding	chr11	114439435	114450279	368.749	-0.0785714	0.367924
RBM7	ENSG00000076053.12	protein_coding	chr11	114400030	114414203	600.356	-0.0861083	0.489487
RBMS2	ENSG00000076067.13	protein_coding	chr12	56521820	56596193	752.74	-0.175171	0.315922
BAZ2A	ENSG00000076108.12	protein_coding	chr12	56595596	56636816	2219.32	0.0155835	1
PTPN23	ENSG00000076201.16	protein_coding	chr3	47381011	47413435	633.916	0.0900522	0.714907
MLH1	ENSG00000076242.16	protein_coding	chr3	36993350	37050846	461.368	0.00766385	0.983387
UNG	ENSG00000076248.11	protein_coding	chr12	109097597	109110992	532.224	0.0749576	0.468212
FMO4	ENSG00000076258.10	protein_coding	chr1	171314183	171342084	199.35	-0.140325	0.265134
KLHL20	ENSG00000076321.11	protein_coding	chr1	173714941	173786692	351.17	-0.0768238	0.379827
RGS11	ENSG00000076344.16	protein_coding	chr16	268301	275980	46.8292	-0.0595011	0.846592
SLC46A1	ENSG00000076351.13	protein_coding	chr17	28394642	28407197	298.741	-0.716423	0.0284578
PLXNA2	ENSG00000076356.7	protein_coding	chr1	208022242	208244384	1974.75	0.00163876	1
SPAG5	ENSG00000076382.17	protein_coding	chr17	28577565	28599025	497.06	0.230959	0.16427
ANKRD13A	ENSG00000076513.17	protein_coding	chr12	109999186	110039763	1417.08	-0.125388	0.151922
TPD52	ENSG00000076554.16	protein_coding	chr8	80034745	80231232	4680.23	0.0392217	0.84895
ACACB	ENSG00000076555.16	protein_coding	chr12	109116587	109268226	940.954	0.112576	0.48715
TRAF4	ENSG00000076604.16	protein_coding	chr17	28744011	28750956	815.06	0.0308275	0.856946
PAG1	ENSG00000076641.4	protein_coding	chr8	80967810	81112068	2148.85	-0.114445	0.56918
GPATCH1	ENSG00000076650.7	protein_coding	chr19	33080899	33130542	314.52	-0.0503634	0.7425
ICAM3	ENSG00000076662.10	protein_coding	chr19	10333776	10339661	398.419	0.0267028	0.891273
NT5C2	ENSG00000076685.19	protein_coding	chr10	103087185	103277605	2081.42	-0.00664795	0.994956
MCAM	ENSG00000076706.17	protein_coding	chr11	119308529	119321521	379.002	-0.0843552	0.825659
GPC4	ENSG00000076716.9	protein_coding	chrX	133300103	133415489	384.949	0.154055	0.218466
MBNL3	ENSG00000076770.15	protein_coding	chrX	132369317	132489968	1412.63	-0.0811034	0.57162
CAMSAP3	ENSG00000076826.10	protein_coding	chr19	7595863	7618304	712.188	0.136745	0.334968
RAP1GAP	ENSG00000076864.21	protein_coding	chr1	21596221	21669357	615.812	0.061693	0.762641
XAB2	ENSG00000076924.12	protein_coding	chr19	7619525	7629545	325.058	0.0561044	0.712862
ARHGEF1	ENSG00000076928.18	protein_coding	chr19	41883173	41930150	891.727	-0.0447861	0.794481
STXBP2	ENSG00000076944.17	protein_coding	chr19	7636881	7647873	990.415	0.0191861	1
MAP2K7	ENSG00000076984.18	protein_coding	chr19	7903843	7914478	423.074	-0.0323337	0.892839
DGKD	ENSG00000077044.11	protein_coding	chr2	233354494	233472104	1138.88	0.0376337	0.8348
CTTNBP2	ENSG00000077063.11	protein_coding	chr7	117710651	117874139	135.057	-0.306545	0.102263
RARB	ENSG00000077092.20	protein_coding	chr3	24687887	25597932	51.8006	0.15315	0.58507
TOP2B	ENSG00000077097.16	protein_coding	chr3	25597984	25664907	2555.67	-0.0821428	0.211165
TM9SF3	ENSG00000077147.16	protein_coding	chr10	96518110	96587452	7256.55	0.00737813	1
NFKB2	ENSG00000077150.20	protein_coding	chr10	102394110	102402524	406.4	-0.18352	0.311255
UBE2T	ENSG00000077152.11	protein_coding	chr1	202331657	202341980	121.358	0.159494	0.435252
PPP1R12B	ENSG00000077157.22	protein_coding	chr1	202348699	202592706	2272.87	-0.131236	0.525995
DNAJC10	ENSG00000077232.19	protein_coding	chr2	182716255	182794464	2170.67	0.0153485	0.976837
GTF3C1	ENSG00000077235.18	protein_coding	chr16	27459555	27549913	966.628	0.0943685	0.521914
IL4R	ENSG00000077238.14	protein_coding	chr16	27313668	27364778	1287.4	-0.0116568	1
USP33	ENSG00000077254.14	protein_coding	chr1	77695987	77759852	1332.86	-0.0601173	0.436661
PAK3	ENSG00000077264.16	protein_coding	chrX	110944285	111227361	28.8672	0.145821	0.604006
CAPN6	ENSG00000077274.9	protein_coding	chrX	111245099	111270483	99.6321	0.00919511	0.885678
SNRPA	ENSG00000077312.9	protein_coding	chr19	40750637	40765389	431.853	0.0844496	0.448804
EXOSC5	ENSG00000077348.10	protein_coding	chr19	41386371	41397362	111.547	0.0646193	0.645939
DYNC1I2	ENSG00000077380.16	protein_coding	chr2	171687409	171750158	1960.51	-0.0538629	0.486274
APBB1IP	ENSG00000077420.16	protein_coding	chr10	26438341	26567803	169.121	-0.197474	0.0688297
LRCH4	ENSG00000077454.17	protein_coding	chr7	100574011	100586129	573.74	-0.0951263	0.41965
FAM76B	ENSG00000077458.13	protein_coding	chr11	95768953	95790409	306.745	-0.0975662	0.488594
SIRT6	ENSG00000077463.15	protein_coding	chr19	4174109	4182566	674.336	-0.125266	0.379213
POLD3	ENSG00000077514.9	protein_coding	chr11	74493851	74669117	622.584	0.0555145	0.77392
CAPZB	ENSG00000077549.19	protein_coding	chr1	19338775	19485539	2729.99	-0.0539607	0.623594
GPR137B	ENSG00000077585.14	protein_coding	chr1	236142505	236221865	167.732	-0.154668	0.16794
NAALAD2	ENSG00000077616.11	protein_coding	chr11	90131515	90192894	20.8162	-0.10459	0.753322
JADE1	ENSG00000077684.16	protein_coding	chr4	128809700	128875224	299.273	-0.0273394	0.942412
SLC25A43	ENSG00000077713.19	protein_coding	chrX	119399336	119454478	471.521	0.00148293	1
UBE2A	ENSG00000077721.16	protein_coding	chrX	119574536	119591083	1201.95	-0.0723072	0.501836
FGFR1	ENSG00000077782.22	protein_coding	chr8	38400215	38468834	332.556	-0.228996	0.243224
FBLN1	ENSG00000077942.19	protein_coding	chr22	45502238	45601135	860.333	-0.425278	0.0356206
ITGA8	ENSG00000077943.8	protein_coding	chr10	15513954	15719922	425.29	0.13066	0.421043
CST7	ENSG00000077984.6	protein_coding	chr20	24949269	24959928	51.2816	-0.251168	0.230143
MAP2	ENSG00000078018.21	protein_coding	chr2	209424047	209734118	39.3735	-0.266519	0.3377
PIAS2	ENSG00000078043.16	protein_coding	chr18	46803218	46920160	534.669	0.0544982	0.539218
AMPH	ENSG00000078053.17	protein_coding	chr7	38383704	38631420	20.5104	-0.0877964	0.809113
ARAF	ENSG00000078061.14	protein_coding	chrX	47561205	47571908	758.069	0.0371396	0.737489
MCCC1	ENSG00000078070.14	protein_coding	chr3	183015218	183116075	569.264	0.066629	0.542142
LAMP3	ENSG00000078081.8	protein_coding	chr3	183122215	183163839	118.208	-0.263559	0.508207
FAP	ENSG00000078098.15	protein_coding	chr2	162170684	162245151	14.9275	0.0587829	0.879506
NEBL	ENSG00000078114.19	protein_coding	chr10	20779973	21293011	392.148	-0.0224681	1
ACER3	ENSG00000078124.13	protein_coding	chr11	76860859	77026797	1241.45	-0.04433	0.759015
UBE2K	ENSG00000078140.14	protein_coding	chr4	39698109	39782792	1537.46	-0.0656076	0.448192
PIK3C3	ENSG00000078142.14	protein_coding	chr18	41955234	42087830	841.528	-0.174431	0.0300895
N4BP2	ENSG00000078177.14	protein_coding	chr4	40056850	40158252	577.65	0.0323639	0.922755
TIGAR	ENSG00000078237.7	protein_coding	chr12	4307763	4360028	260.711	-0.245886	0.233899
TULP3	ENSG00000078246.17	protein_coding	chr12	2877223	2941138	155.557	0.00591423	0.867226
SYNJ2	ENSG00000078269.15	protein_coding	chr6	157981863	158099176	902.307	0.0403665	0.853433
ADCY2	ENSG00000078295.17	protein_coding	chr5	7396138	7830081	35.1018	-0.0933966	0.855473
PPP2R5C	ENSG00000078304.19	protein_coding	chr14	101761798	101927989	2118.75	0.0135388	1
PMS2P1	ENSG00000078319.11	transcribed_unprocessed_pseudogene	chr7	100300024	100336307	195.203	0.0207205	0.881245
RBFOX1	ENSG00000078328.23	protein_coding	chr16	5239802	7713340	78.6857	0.285728	0.254872
GNB1	ENSG00000078369.18	protein_coding	chr1	1785285	1891117	3587.37	-0.0761117	0.383235
HOXA9	ENSG00000078399.19	protein_coding	chr7	27162438	27175180	306.156	0.139438	0.359977
EDN1	ENSG00000078401.7	protein_coding	chr6	12290361	12297194	259.532	-0.450349	0.00623478
MLLT10	ENSG00000078403.17	protein_coding	chr10	21524646	21743630	547.352	0.0399993	0.718936
ZCWPW1	ENSG00000078487.18	protein_coding	chr7	100400826	100428992	40.6646	-0.226365	0.242345
ADCYAP1R1	ENSG00000078549.15	protein_coding	chr7	31052308	31111479	16.8777	0.0899779	0.897863
P2RY10	ENSG00000078589.13	protein_coding	chrX	78945332	78963727	164.853	-0.25621	0.200433
ITM2A	ENSG00000078596.11	protein_coding	chrX	79360384	79367667	329.092	-0.220733	0.277415
NRDC	ENSG00000078618.23	protein_coding	chr1	51789191	51878805	1855.31	0.0582191	0.548266
VDAC3	ENSG00000078668.14	protein_coding	chr8	42391624	42405937	1511.89	0.0190511	0.943687
PCM1	ENSG00000078674.19	protein_coding	chr8	17922968	18029948	2770.42	-0.00138584	1
TNRC6C	ENSG00000078687.17	protein_coding	chr17	77959240	78108835	330.492	-0.0356831	0.871737
CBFA2T2	ENSG00000078699.22	protein_coding	chr20	33490075	33650036	811.304	0.0115469	0.967251
ITCH	ENSG00000078747.16	protein_coding	chr20	34363241	34540748	2171.46	0.00196995	1
TP53INP2	ENSG00000078804.13	protein_coding	chr20	34704339	34713439	2540.05	-0.13036	0.553925
SDF4	ENSG00000078808.19	protein_coding	chr1	1216909	1232067	1983.45	-0.0126975	0.96501
MYH7B	ENSG00000078814.18	protein_coding	chr20	34955810	35002437	19.8761	0.208841	0.545999
TOLLIP	ENSG00000078902.16	protein_coding	chr11	1274371	1309654	578.067	0.00631927	1
UBE2D4	ENSG00000078967.13	protein_coding	chr7	43926436	43956136	190.653	-0.0782535	0.563894
RUNX1T1	ENSG00000079102.16	protein_coding	chr8	91954967	92103286	147.036	-0.0735981	0.822081
CDH17	ENSG00000079112.10	protein_coding	chr8	94127162	94217303	18198.5	-0.0502326	0.665272
THOC1	ENSG00000079134.13	protein_coding	chr18	214520	268050	423.483	0.0547892	0.71189
FKBP7	ENSG00000079150.19	protein_coding	chr2	178463664	178478600	81.1418	-0.0875984	0.609598
OSBPL6	ENSG00000079156.17	protein_coding	chr2	178194481	178402893	75.551	0.168552	0.554494
SLC1A3	ENSG00000079215.15	protein_coding	chr5	36596588	36688334	93.4399	-0.036289	0.979652
XRCC5	ENSG00000079246.16	protein_coding	chr2	216107464	216206303	4720.99	-0.0494278	0.644919
LXN	ENSG00000079257.8	protein_coding	chr3	158645822	158672648	608.473	-0.124909	0.463484
SP140	ENSG00000079263.19	protein_coding	chr2	230203110	230313215	207.502	0.00309211	0.888416
MKNK1	ENSG00000079277.22	protein_coding	chr1	46557407	46616843	534.234	-0.0923589	0.424749
TNS1	ENSG00000079308.20	protein_coding	chr2	217799588	218033982	1666.95	-0.165182	0.672439
REXO1	ENSG00000079313.15	protein_coding	chr19	1815248	1848483	614.288	0.0664636	0.734415
SAR1A	ENSG00000079332.15	protein_coding	chr10	70147289	70170523	1451.27	-0.0445507	0.642756
CDC14A	ENSG00000079335.20	protein_coding	chr1	100345001	100520277	442.871	-0.108032	0.512718
RAPGEF3	ENSG00000079337.16	protein_coding	chr12	47734363	47771040	154.312	0.175638	0.271291
CEACAM1	ENSG00000079385.23	protein_coding	chr19	42507304	42561234	19000.6	0.00785183	1
SENP1	ENSG00000079387.14	protein_coding	chr12	48042897	48106079	376.435	0.023772	1
CIC	ENSG00000079432.9	protein_coding	chr19	42268537	42295797	740.953	0.024423	1
LIPE	ENSG00000079435.10	protein_coding	chr19	42401514	42427388	48.2364	0.164969	0.579915
FDFT1	ENSG00000079459.13	protein_coding	chr8	11795573	11839304	2742.82	0.153206	0.338279
PAFAH1B3	ENSG00000079462.8	protein_coding	chr19	42297033	42303546	136.929	0.116939	0.294362
OPHN1	ENSG00000079482.14	protein_coding	chrX	67949349	68433913	475.716	0.0519936	0.808432
KIF22	ENSG00000079616.14	protein_coding	chr16	29790727	29805385	669.32	0.0247204	1
SCGN	ENSG00000079689.14	protein_coding	chr6	25652201	25701783	109.235	-0.304143	0.160743
CARMIL1	ENSG00000079691.18	protein_coding	chr6	25279078	25620530	1532.02	0.0567867	0.527179
PGM1	ENSG00000079739.17	protein_coding	chr1	63593411	63660245	1522.24	-0.0613955	0.560974
DDX1	ENSG00000079785.16	protein_coding	chr2	15591178	15634346	1686.19	-0.00536543	0.9997
DNM2	ENSG00000079805.19	protein_coding	chr19	10718055	10833488	5913.65	0.0516977	0.684334
EPB41L2	ENSG00000079819.19	protein_coding	chr6	130839347	131063322	2620.85	0.0481993	0.842213
RIMS1	ENSG00000079841.19	protein_coding	chr6	71886550	72403145	18.3213	0.355044	0.267231
MOXD1	ENSG00000079931.15	protein_coding	chr6	132296055	132401475	82.9081	-0.222178	0.2172
STX7	ENSG00000079950.14	protein_coding	chr6	132445867	132513198	1415.42	-0.169342	0.0209014
RABL2B	ENSG00000079974.19	protein_coding	chr22	50767501	50783667	228.185	0.0278944	0.685466
KEAP1	ENSG00000079999.14	protein_coding	chr19	10486125	10503558	597.973	-0.00867899	0.998512
DDX43	ENSG00000080007.8	protein_coding	chr6	73394828	73417566	18.2126	0.152801	0.772606
PTPRH	ENSG00000080031.10	protein_coding	chr19	55181247	55209506	2082.52	-0.0686425	0.690921
SLC35C2	ENSG00000080189.15	protein_coding	chr20	46345980	46364458	593.939	-0.00141374	1
CRYBG3	ENSG00000080200.10	protein_coding	chr3	97822011	97944984	1691.51	0.0119739	1
RFX3	ENSG00000080298.16	protein_coding	chr9	3218297	3526004	342.916	0.129304	0.347983
RIF1	ENSG00000080345.18	protein_coding	chr2	151409883	151508013	1852.47	0.0205199	0.981746
RAB21	ENSG00000080371.6	protein_coding	chr12	71754863	71800286	954.453	-0.0732988	0.468212
SLC4A4	ENSG00000080493.18	protein_coding	chr4	71062667	71572087	6461.38	-0.152511	0.206972
SMARCA2	ENSG00000080503.24	protein_coding	chr9	1980290	2193624	1915.15	0.00543373	1
SESN1	ENSG00000080546.14	protein_coding	chr6	108984309	109094846	583.212	0.0209113	1
MID2	ENSG00000080561.14	protein_coding	chrX	107825755	107931637	101.01	-0.108277	0.546065
COL5A3	ENSG00000080573.7	protein_coding	chr19	9959561	10010504	172.195	0.337437	0.035762
SRCAP	ENSG00000080603.17	protein_coding	chr16	30698209	30741409	1147.67	0.0521892	0.774341
PUM3	ENSG00000080608.10	protein_coding	chr9	2720469	2844095	603.694	-0.0410272	0.825794
CHRNA3	ENSG00000080644.16	protein_coding	chr15	78593052	78621295	33.6035	-0.243465	0.502697
CNOT4	ENSG00000080802.20	protein_coding	chr7	135361795	135510127	545.896	-0.0779084	0.580709
PSEN1	ENSG00000080815.19	protein_coding	chr14	73136418	73223691	2730.53	-0.0670116	0.342589
CPOX	ENSG00000080819.9	protein_coding	chr3	98579446	98593648	258.353	-0.0572907	0.69677
CLDND1	ENSG00000080822.17	protein_coding	chr3	98497912	98523066	759.378	-0.118638	0.372123
MOK	ENSG00000080823.23	protein_coding	chr14	102224500	102305190	90.0354	0.0726241	0.734086
HSP90AA1	ENSG00000080824.19	protein_coding	chr14	102080742	102139699	14280.4	0.131247	0.491139
RBL1	ENSG00000080839.12	protein_coding	chr20	36996349	37095997	247.219	0.108558	0.392907
DLGAP4	ENSG00000080845.19	protein_coding	chr20	36306336	36528637	501.164	0.0769131	0.631309
IGSF9B	ENSG00000080854.16	protein_coding	chr11	133896438	133956968	97.8948	0.00444797	0.984409
CROCCP3	ENSG00000080947.15	transcribed_unprocessed_pseudogene	chr1	16467436	16499257	62.247	-0.109085	0.739233
NDC80	ENSG00000080986.13	protein_coding	chr18	2571557	2616635	187.344	0.315828	0.0633041
AP4E1	ENSG00000081014.11	protein_coding	chr15	50908672	51005895	359.489	-0.12064	0.233493
RSBN1	ENSG00000081019.14	protein_coding	chr1	113761832	113812476	779.365	-0.00389412	1
MAGI3	ENSG00000081026.19	protein_coding	chr1	113390515	113685923	1711.56	0.136943	0.142793
CXCL2	ENSG00000081041.9	protein_coding	chr4	74097040	74099196	65.8868	0.263774	0.456681
COL4A4	ENSG00000081052.14	protein_coding	chr2	227002714	227164453	114.622	0.112109	0.526826
TCF7	ENSG00000081059.20	protein_coding	chr5	134114681	134151865	197.161	0.00935329	1
OSTM1	ENSG00000081087.15	protein_coding	chr6	108041409	108165854	439.711	-0.158247	0.151232
IMPG2	ENSG00000081148.12	protein_coding	chr3	101222546	101320575	12.0904	0.110766	0.646155
PCNP	ENSG00000081154.12	protein_coding	chr3	101574180	101594465	1063.58	-0.125002	0.0109619
EXD2	ENSG00000081177.19	protein_coding	chr14	69191498	69244020	488.835	0.0706303	0.50419
ARG2	ENSG00000081181.8	protein_coding	chr14	67619920	67651708	80.5231	0.308019	0.448553
MEF2C	ENSG00000081189.16	protein_coding	chr5	88717117	88904257	942.532	-0.0695515	0.901568
PTPRC	ENSG00000081237.20	protein_coding	chr1	198638457	198757476	2170.56	-0.174177	0.324154
UBA5	ENSG00000081307.15	protein_coding	chr3	132654446	132679794	666.561	0.0109286	0.961913
STK17B	ENSG00000081320.11	protein_coding	chr2	196133583	196176503	2003.77	-0.110716	0.490039
CDC14B	ENSG00000081377.17	protein_coding	chr9	96490241	96619843	491.011	0.0539022	0.752666
ZNF510	ENSG00000081386.13	protein_coding	chr9	96754553	96778129	315.34	0.0107209	0.968987
ZNF506	ENSG00000081665.14	protein_coding	chr19	19785839	19821751	589.54	-0.0264274	0.928678
JMJD4	ENSG00000081692.13	protein_coding	chr1	227730425	227735411	165.239	-0.00724729	0.999876
DUSP12	ENSG00000081721.12	protein_coding	chr1	161749758	161757238	150.675	-0.0411387	0.669619
AACS	ENSG00000081760.17	protein_coding	chr12	125065434	125143333	546.161	0.18112	0.0861447
DELE1	ENSG00000081791.9	protein_coding	chr5	141923855	141942047	986.35	0.0329561	0.754911
CADPS2	ENSG00000081803.17	protein_coding	chr7	122318411	122886759	497.563	0.102197	0.315297
PCDHB4	ENSG00000081818.4	protein_coding	chr5	141121818	141125623	18.227	-0.363962	0.0280842
HSPB11	ENSG00000081870.12	protein_coding	chr1	53916574	53945699	179.757	-0.156904	0.054271
PHLPP1	ENSG00000081913.14	protein_coding	chr18	62715541	62980433	508.794	0.0892131	0.444729
ATP8B1	ENSG00000081923.15	protein_coding	chr18	57646426	57803315	9971.83	0.0369771	0.730641
IL12RB2	ENSG00000081985.13	protein_coding	chr1	67307364	67398724	37.2505	0.190645	0.550308
SMARCD3	ENSG00000082014.17	protein_coding	chr7	151238764	151277896	63.883	-0.0669625	0.77779
WDR70	ENSG00000082068.9	protein_coding	chr5	37379285	37753435	464.701	-0.0334099	0.935183
FYB1	ENSG00000082074.19	protein_coding	chr5	39105252	39274528	802.356	-0.0330609	0.885331
STRADB	ENSG00000082146.13	protein_coding	chr2	201387858	201480846	670.369	-0.096465	0.33661
BZW1	ENSG00000082153.18	protein_coding	chr2	200810594	200827338	4141.07	-0.0750684	0.697381
PGR	ENSG00000082175.16	protein_coding	chr11	101029624	101129813	53.0128	-0.145433	0.633859
C1QTNF3	ENSG00000082196.21	protein_coding	chr5	34017858	34043213	132.52	-0.374748	0.0302177
ME2	ENSG00000082212.13	protein_coding	chr18	50879080	50954257	1889.75	0.105414	0.15519
C5orf22	ENSG00000082213.18	protein_coding	chr5	31532287	31555053	452.148	-0.085822	0.405799
CCNT2	ENSG00000082258.13	protein_coding	chr2	134918235	134959342	1143.68	-0.0169106	1
FAM135A	ENSG00000082269.17	protein_coding	chr6	70412941	70561174	1650.47	-0.107812	0.312797
COL19A1	ENSG00000082293.13	protein_coding	chr6	69866556	70212468	73.4966	-0.16628	0.703811
EPB41L3	ENSG00000082397.18	protein_coding	chr18	5392381	5630700	1488.33	0.0158994	1
COBLL1	ENSG00000082438.18	protein_coding	chr2	164653624	164843679	774.01	0.0870825	0.586012
DLG3	ENSG00000082458.12	protein_coding	chrX	70444835	70505490	1634.31	0.0343834	0.777222
SERTAD4	ENSG00000082497.12	protein_coding	chr1	210232796	210246631	140.426	0.240167	0.122968
TRAF5	ENSG00000082512.15	protein_coding	chr1	211326615	211374946	610.223	0.0564368	0.642405
MRPL22	ENSG00000082515.18	protein_coding	chr5	154941073	154969411	318.141	0.0508445	0.727487
GEMIN5	ENSG00000082516.9	protein_coding	chr5	154887411	154938211	307.163	-0.0211284	0.913033
NFE2L1	ENSG00000082641.16	protein_coding	chr17	48048329	48061545	3925.7	-0.17261	0.114531
SEMA5B	ENSG00000082684.16	protein_coding	chr3	122909082	123028605	13.7382	0.284908	0.432488
GSK3B	ENSG00000082701.17	protein_coding	chr3	119821321	120094994	1287.14	0.0700142	0.571375
ITGB5	ENSG00000082781.12	protein_coding	chr3	124761948	124901418	812.486	-0.0792196	0.701782
ERC1	ENSG00000082805.21	protein_coding	chr12	990509	1495933	1101.54	0.0241448	0.98945
XPO1	ENSG00000082898.19	protein_coding	chr2	61476032	61538741	2616.57	-0.00574827	1
RNF13	ENSG00000082996.20	protein_coding	chr3	149812770	149962139	847.292	-0.0662368	0.46094
PALB2	ENSG00000083093.10	protein_coding	chr16	23603160	23641310	246.741	0.0516238	0.708364
DOP1A	ENSG00000083097.15	protein_coding	chr6	83067666	83171350	1235.03	-0.0434718	0.826662
LYRM2	ENSG00000083099.11	protein_coding	chr6	89568144	89638749	648.911	-0.00614575	1
BCKDHB	ENSG00000083123.15	protein_coding	chr6	80106647	80346270	610.372	0.0555769	0.577221
KAT6A	ENSG00000083168.11	protein_coding	chr8	41929479	42051994	1714.78	0.0202757	0.874553
TUT7	ENSG00000083223.18	protein_coding	chr9	86287733	86354454	1591.09	0.0605955	0.621376
ULK2	ENSG00000083290.20	protein_coding	chr17	19770829	19867936	189.907	-0.0413947	0.858282
GRHL2	ENSG00000083307.12	protein_coding	chr8	101492439	101669726	843.145	0.174857	0.100859
TNPO1	ENSG00000083312.19	protein_coding	chr5	72816312	72916733	2569.08	-0.0839307	0.435764
PLOD1	ENSG00000083444.17	protein_coding	chr1	11934205	11975538	501.299	0.0406833	0.932934
P2RX5	ENSG00000083454.22	protein_coding	chr17	3672199	3696240	105.01	-0.174565	0.616386
ITGAE	ENSG00000083457.12	protein_coding	chr17	3714628	3801188	198.791	-0.0928296	0.379126
DIS3	ENSG00000083520.15	protein_coding	chr13	72752169	72782096	946.193	-0.0268696	0.867255
PIBF1	ENSG00000083535.16	protein_coding	chr13	72782133	73016461	421.602	-0.0262456	0.970788
TDRD3	ENSG00000083544.16	protein_coding	chr13	60396457	60573878	614.025	-0.0361135	0.849817
NUFIP1	ENSG00000083635.8	protein_coding	chr13	44939249	44989471	78.7995	0.0263228	0.849216
PDS5B	ENSG00000083642.19	protein_coding	chr13	32586452	32778019	952.225	-0.0109507	0.951683
OXCT1	ENSG00000083720.13	protein_coding	chr5	41730065	41870425	585.9	0.0159991	0.968218
RRAGB	ENSG00000083750.13	protein_coding	chrX	55717749	55758774	153.131	-0.0777051	0.526683
CYLD	ENSG00000083799.18	protein_coding	chr16	50742050	50801935	1142.06	-0.0717532	0.623838
SLC27A5	ENSG00000083807.10	protein_coding	chr19	58479512	58512413	32.2006	0.0133893	0.969843
ZNF324	ENSG00000083812.13	protein_coding	chr19	58467056	58475436	183.007	0.009878	0.98156
ZNF671	ENSG00000083814.13	protein_coding	chr19	57719751	57727624	73.0892	-0.0434186	0.781279
ZNF416	ENSG00000083817.9	protein_coding	chr19	57571566	57578911	59.7376	-0.139869	0.224904
ZNF586	ENSG00000083828.16	protein_coding	chr19	57769655	57819939	289.868	0.113033	0.224359
ZNF446	ENSG00000083838.17	protein_coding	chr19	58474017	58481230	98.6755	0.0682193	0.618358
ZNF264	ENSG00000083844.10	protein_coding	chr19	57191500	57222846	670.148	0.074409	0.478683
RPS5	ENSG00000083845.9	protein_coding	chr19	58386400	58394806	4741.95	0.0242796	0.908628
FAT1	ENSG00000083857.15	protein_coding	chr4	186587794	186726722	9366.52	-0.0140585	1
YTHDC1	ENSG00000083896.13	protein_coding	chr4	68310387	68350090	1310.74	-0.0229968	0.847573
CHMP2B	ENSG00000083937.10	protein_coding	chr3	87227271	87255556	1669.45	-0.153983	0.0836787
SMAP2	ENSG00000084070.12	protein_coding	chr1	40344850	40423326	715.463	0.0901772	0.624209
PPIE	ENSG00000084072.17	protein_coding	chr1	39692182	39763914	483.662	-0.0617801	0.638273
ZMPSTE24	ENSG00000084073.10	protein_coding	chr1	40258041	40294180	1266.9	-0.0689072	0.436455
STARD7	ENSG00000084090.14	protein_coding	chr2	96184859	96208827	2472.55	-0.0200318	0.867255
NOA1	ENSG00000084092.7	protein_coding	chr4	56963350	56977606	549.536	0.0173701	1
REST	ENSG00000084093.19	protein_coding	chr4	56907876	56966808	1021.02	-0.0742714	0.232233
HAL	ENSG00000084110.11	protein_coding	chr12	95972662	95996365	21.1386	0.377851	0.232233
SSH1	ENSG00000084112.15	protein_coding	chr12	108778191	108857590	671.947	0.0439259	0.90443
GSTP1	ENSG00000084207.18	protein_coding	chr11	67583742	67586656	2861.27	0.167672	0.0596739
APLP2	ENSG00000084234.18	protein_coding	chr11	130068147	130144811	8643.41	-0.108682	0.135486
FAM234B	ENSG00000084444.14	protein_coding	chr12	13044381	13142521	44.5955	-0.10914	0.602038
WBP11	ENSG00000084463.8	protein_coding	chr12	14784582	14803486	705.683	-0.00404455	1
EIF3I	ENSG00000084623.12	protein_coding	chr1	32221077	32245397	1483.05	0.050511	0.68573
COL16A1	ENSG00000084636.18	protein_coding	chr1	31652263	31704319	367.274	-0.085596	0.70844
TXLNA	ENSG00000084652.16	protein_coding	chr1	32179675	32198285	952.435	0.0671487	0.52652
APOB	ENSG00000084674.15	protein_coding	chr2	21001429	21044073	80.0234	-0.456651	0.603689
NCOA1	ENSG00000084676.16	protein_coding	chr2	24491254	24770702	1216.17	-0.056043	0.651593
AGBL5	ENSG00000084693.16	protein_coding	chr2	27042364	27070622	219.611	-0.0191711	0.778778
EFR3B	ENSG00000084710.14	protein_coding	chr2	25042076	25159135	44.426	-0.171752	0.514063
KIF3C	ENSG00000084731.15	protein_coding	chr2	25926598	25982749	40.3637	-0.0525953	0.842382
RAB10	ENSG00000084733.11	protein_coding	chr2	26034084	26137454	2772.58	-0.0174651	0.856946
HADHA	ENSG00000084754.12	protein_coding	chr2	26190635	26244672	7124.75	-0.0458451	0.582066
MAPRE3	ENSG00000084764.12	protein_coding	chr2	26970637	27027219	308.824	-0.00245868	1
CAD	ENSG00000084774.14	protein_coding	chr2	27217369	27243943	424.067	0.195703	0.236521
CD59	ENSG00000085063.17	protein_coding	chr11	33703010	33736479	4962.09	0.0207371	0.98757
CD82	ENSG00000085117.12	protein_coding	chr11	44564427	44620358	306.016	0.114932	0.545999
BCORL1	ENSG00000085185.16	protein_coding	chrX	129981107	130058071	150.271	-0.0176803	0.978988
ATRX	ENSG00000085224.23	protein_coding	chrX	77504880	77786233	2347.04	0.0291891	0.859073
AK6	ENSG00000085231.14	protein_coding	chr5	69350984	69370013	245.589	-0.0943377	0.457937
FCN1	ENSG00000085265.12	protein_coding	chr9	134903232	134917912	65.195	0.480692	0.129565
MYNN	ENSG00000085274.16	protein_coding	chr3	169773396	169789716	357.687	-0.118431	0.174618
MECOM	ENSG00000085276.19	protein_coding	chr3	169083499	169663775	2477.65	0.261409	0.0470161
SCAMP1	ENSG00000085365.18	protein_coding	chr5	78360611	78480739	711.811	-0.0935571	0.244998
PREP	ENSG00000085377.15	protein_coding	chr6	105273218	105454062	1299.03	0.124548	0.0382421
HACE1	ENSG00000085382.12	protein_coding	chr6	104728094	104859919	169.755	-0.0267412	0.737487
SEH1L	ENSG00000085415.16	protein_coding	chr18	12947133	12987536	668.89	-0.0197144	0.922094
WDR47	ENSG00000085433.17	protein_coding	chr1	108970214	109042113	186.867	-0.141751	0.035762
WDFY1	ENSG00000085449.15	protein_coding	chr2	223855716	223945357	1744.11	0.0367577	0.800679
OVGP1	ENSG00000085465.13	protein_coding	chr1	111414319	111427735	38.4023	-0.0416514	0.88685
SLC25A24	ENSG00000085491.17	protein_coding	chr1	108134043	108200849	2506.04	-0.0883438	0.210575
MAP3K4	ENSG00000085511.20	protein_coding	chr6	160991727	161117385	645.793	0.201878	0.0187791
PILRA	ENSG00000085514.16	protein_coding	chr7	100367530	100400096	49.0663	-0.0689273	0.788636
IGSF9	ENSG00000085552.18	protein_coding	chr1	159927039	159945613	690.175	-0.255563	0.125281
ABCB1	ENSG00000085563.15	protein_coding	chr7	87503017	87713323	2127.09	-0.526588	0.0135177
ZNF213	ENSG00000085644.14	protein_coding	chr16	3129777	3142804	198.109	0.0623267	0.711945
AKR1B1	ENSG00000085662.14	protein_coding	chr7	134442356	134459284	321.782	-0.104492	0.409888
CPNE3	ENSG00000085719.13	protein_coding	chr8	86514435	86561498	2124.77	-0.0955903	0.228951
RRN3	ENSG00000085721.13	protein_coding	chr16	15060033	15094311	929.514	-0.0625535	0.673688
CTTN	ENSG00000085733.16	protein_coding	chr11	70398404	70436584	3283.29	0.0562396	0.680721
WNT11	ENSG00000085741.14	protein_coding	chr11	76186325	76210736	21.93	-0.528747	0.0777843
MTIF2	ENSG00000085760.15	protein_coding	chr2	55236595	55269347	1068	0.0542451	0.625265
DDHD2	ENSG00000085788.14	protein_coding	chr8	38225218	38275558	589.429	-0.150247	0.0549205
TTC39A	ENSG00000085831.16	protein_coding	chr1	51287258	51345116	986.339	-0.0352852	0.957613
EPS15	ENSG00000085832.17	protein_coding	chr1	51354263	51519266	1771.09	-0.0482902	0.616386
ORC1	ENSG00000085840.13	protein_coding	chr1	52372829	52404423	128.449	0.184326	0.332847
MGST2	ENSG00000085871.9	protein_coding	chr4	139665768	139740745	888.396	-0.0418601	0.730641
CHERP	ENSG00000085872.15	protein_coding	chr19	16517894	16542437	447.366	0.0442537	0.913567
ATG16L1	ENSG00000085978.22	protein_coding	chr2	233210051	233295674	604.247	-0.0180283	0.915747
USP40	ENSG00000085982.15	protein_coding	chr2	233475520	233566782	631.517	0.0785259	0.559842
POMGNT1	ENSG00000085998.15	protein_coding	chr1	46188683	46220305	372.821	-0.131705	0.355475
RAD54L	ENSG00000085999.13	protein_coding	chr1	46246461	46278480	83.7939	0.204383	0.489136
MAST2	ENSG00000086015.23	protein_coding	chr1	45786987	46036122	2218.11	0.0173615	1
DNAJA1	ENSG00000086061.16	protein_coding	chr9	33025273	33039907	2125.67	-0.0278375	1
B4GALT1	ENSG00000086062.13	protein_coding	chr9	33104082	33167356	2933.01	0.181672	0.385795
CHMP5	ENSG00000086065.14	protein_coding	chr9	33264879	33282070	1173.99	-0.190964	0.0253053
NFX1	ENSG00000086102.19	protein_coding	chr9	33290512	33371157	1031.89	-0.0649129	0.355518
DIMT1	ENSG00000086189.11	protein_coding	chr5	62347284	62403943	199.482	-0.0258104	0.74428
IPO11	ENSG00000086200.17	protein_coding	chr5	62403972	62628582	434.747	0.0624696	0.666855
FOLH1	ENSG00000086205.18	protein_coding	chr11	49145092	49208638	25.5995	-0.140086	0.826566
EIF2AK1	ENSG00000086232.13	protein_coding	chr7	6022247	6059175	2018.8	-0.0478835	0.703347
EPDR1	ENSG00000086289.12	protein_coding	chr7	37683843	37951936	168.79	-0.172091	0.427684
SNX10	ENSG00000086300.16	protein_coding	chr7	26291862	26374383	109.785	-0.153913	0.525399
SEPHS1	ENSG00000086475.15	protein_coding	chr10	13317428	13348298	539.255	-0.0209432	0.842383
MRPL28	ENSG00000086504.18	protein_coding	chr16	366969	371289	382.935	0.0116007	1
ITPKC	ENSG00000086544.3	protein_coding	chr19	40717112	40740860	431.715	0.0761291	0.706489
CEACAM6	ENSG00000086548.9	protein_coding	chr19	41750977	41772211	9898.87	-0.102844	0.842383
RBM22	ENSG00000086589.12	protein_coding	chr5	150690792	150701077	663.787	-0.0875719	0.1146
TMED2	ENSG00000086598.11	protein_coding	chr12	123584533	123598582	4130.82	0.0103782	0.967828
ERO1B	ENSG00000086619.15	protein_coding	chr1	236214681	236282019	160.577	0.0734413	0.561551
ZFAND6	ENSG00000086666.19	protein_coding	chr15	80059568	80138393	1018.59	-0.065642	0.38745
HSD17B2	ENSG00000086696.11	protein_coding	chr16	82035004	82098534	1965.46	-0.408927	0.00197065
TXLNG	ENSG00000086712.13	protein_coding	chrX	16786432	16844519	378.553	-0.036116	0.683372
LAT2	ENSG00000086730.17	protein_coding	chr7	74199652	74229834	152.102	-0.336832	0.00677511
HUWE1	ENSG00000086758.16	protein_coding	chrX	53532096	53686728	3519.71	0.0433492	0.730641
ZW10	ENSG00000086827.9	protein_coding	chr11	113733187	113773735	356.555	0.0376623	0.850435
ALG9	ENSG00000086848.15	protein_coding	chr11	111782195	111871581	353.512	0.0383659	0.858049
ACOX3	ENSG00000087008.16	protein_coding	chr4	8366282	8440723	260.086	0.0150469	1
MTMR2	ENSG00000087053.20	protein_coding	chr11	95821766	95925315	849.147	0.0599589	0.576283
PPP1R15A	ENSG00000087074.8	protein_coding	chr19	48872421	48876058	910.849	0.0839093	0.76804
HSD17B14	ENSG00000087076.9	protein_coding	chr19	48813018	48836510	24.3995	-0.171061	0.500706
TRIP6	ENSG00000087077.14	protein_coding	chr7	100867387	100873454	233.108	0.100359	0.622093
ACHE	ENSG00000087085.16	protein_coding	chr7	100889994	100896974	261.97	-0.318437	0.314215
FTL	ENSG00000087086.15	protein_coding	chr19	48965309	48966879	17673.2	-0.0456533	0.809113
SRRT	ENSG00000087087.20	protein_coding	chr7	100875103	100888664	877.927	0.121929	0.292669
BAX	ENSG00000087088.21	protein_coding	chr19	48954815	48961798	504.835	0.0189978	0.900747
NLK	ENSG00000087095.13	protein_coding	chr17	28041737	28196381	427.91	0.0208198	0.845557
PIGS	ENSG00000087111.21	protein_coding	chr17	28553383	28571794	824.169	-0.0724425	0.406055
ADAMTS2	ENSG00000087116.16	protein_coding	chr5	179110853	179345461	98.9006	0.0687955	0.864653
ATXN7L3	ENSG00000087152.16	protein_coding	chr17	44191805	44200113	750.798	0.0233158	0.99946
PGS1	ENSG00000087157.19	protein_coding	chr17	78378649	78425114	348.326	0.113211	0.246747
PSMC5	ENSG00000087191.13	protein_coding	chr17	63827152	63832026	989.445	0.0389007	0.802278
UIMC1	ENSG00000087206.17	protein_coding	chr5	176905005	177022633	348.418	-0.057873	0.615578
MMP2	ENSG00000087245.13	protein_coding	chr16	55389700	55506691	1186.16	-0.26363	0.162606
LPCAT2	ENSG00000087253.13	protein_coding	chr16	55509072	55586666	457.982	0.122042	0.370527
GNAO1	ENSG00000087258.16	protein_coding	chr16	56191390	56357444	94.2111	-0.135198	0.666738
OGFOD1	ENSG00000087263.17	protein_coding	chr16	56451521	56479104	374.047	0.027674	0.853644
SH3BP2	ENSG00000087266.17	protein_coding	chr4	2793071	2841098	1023.78	0.074606	0.708468
NOP14	ENSG00000087269.16	protein_coding	chr4	2937933	2963406	519.97	0.0167434	0.941741
ADD1	ENSG00000087274.19	protein_coding	chr4	2843844	2930076	2458.61	0.0166183	1
L2HGDH	ENSG00000087299.12	protein_coding	chr14	50237563	50312229	233.008	0.00386447	1
TXNDC16	ENSG00000087301.9	protein_coding	chr14	52430596	52552522	314.539	-0.0235158	0.871599
RTRAF	ENSG00000087302.9	protein_coding	chr14	51989514	52010694	1372.37	0.00209171	1
NID2	ENSG00000087303.19	protein_coding	chr14	52004809	52069059	169.763	0.0401468	0.889648
GMCL1	ENSG00000087338.5	protein_coding	chr2	69829660	69881384	438.004	-0.120571	0.126527
SF3B2	ENSG00000087365.16	protein_coding	chr11	66050729	66069308	1758.04	-0.0369011	0.843477
KLHL42	ENSG00000087448.11	protein_coding	chr12	27780048	27803040	546.24	-0.0309923	0.869355
GNAS	ENSG00000087460.29	protein_coding	chr20	58839718	58911192	5721.03	-0.0914111	0.410522
DNM1L	ENSG00000087470.19	protein_coding	chr12	32679200	32745650	1205.46	0.00207021	1
PHACTR3	ENSG00000087495.17	protein_coding	chr20	59577509	59847711	18.8909	-0.165199	0.612116
ERGIC2	ENSG00000087502.19	protein_coding	chr12	29337352	29381189	716.557	-0.0196213	0.995252
TFAP2C	ENSG00000087510.7	protein_coding	chr20	56629306	56639283	13.1253	0.154755	0.688463
AURKA	ENSG00000087586.18	protein_coding	chr20	56369389	56392337	334.536	0.24948	0.0630702
CASS4	ENSG00000087589.17	protein_coding	chr20	56412112	56460387	52.1771	0.024943	0.952479
PIR	ENSG00000087842.11	protein_coding	chrX	15384799	15493564	89.7969	0.0777529	0.667776
AAMDC	ENSG00000087884.15	protein_coding	chr11	77821109	77918432	140.32	-0.121193	0.299183
RFX2	ENSG00000087903.13	protein_coding	chr19	5993164	6199572	106.071	0.0247383	0.795444
METTL2A	ENSG00000087995.16	protein_coding	chr17	62423875	62453385	416.45	0.0340819	0.726897
SULT2B1	ENSG00000088002.12	protein_coding	chr19	48552172	48599425	25.0697	0.0494846	0.928678
ALG6	ENSG00000088035.18	protein_coding	chr1	63367575	63438553	245.686	-0.0649518	0.564941
CNOT3	ENSG00000088038.19	protein_coding	chr19	54137749	54155681	454.099	0.0445111	0.821183
PTPN4	ENSG00000088179.9	protein_coding	chr2	119759922	119984899	593.154	0.0114554	0.987302
DDX18	ENSG00000088205.13	protein_coding	chr2	117814691	117832377	1470.07	-0.0194744	1
KHSRP	ENSG00000088247.19	protein_coding	chr19	6413102	6424811	1698.84	0.0401524	0.914665
GNA11	ENSG00000088256.9	protein_coding	chr19	3094362	3123999	4103.57	-0.0103347	1
ASAP3	ENSG00000088280.20	protein_coding	chr1	23428563	23484568	582.587	0.133059	0.405658
EDEM2	ENSG00000088298.13	protein_coding	chr20	35115364	35147336	423.75	0.0806438	0.44186
DNMT3B	ENSG00000088305.18	protein_coding	chr20	32762385	32809356	35.4144	0.112606	0.556052
TPX2	ENSG00000088325.16	protein_coding	chr20	31739271	31801805	569.406	0.296943	0.0819126
FER1L4	ENSG00000088340.17	transcribed_unitary_pseudogene	chr20	35558737	35607562	191.884	0.529356	0.0472886
PDRG1	ENSG00000088356.6	protein_coding	chr20	31944337	31952046	131.331	0.00836786	0.987302
EPB41L1	ENSG00000088367.23	protein_coding	chr20	36091504	36232799	794.148	-0.0260604	1
SLC15A1	ENSG00000088386.17	protein_coding	chr13	98683801	98752672	151.963	-0.300217	0.637759
DOCK9	ENSG00000088387.21	protein_coding	chr13	98793429	99086625	976.302	0.184081	0.0796526
ANKRD10	ENSG00000088448.14	protein_coding	chr13	110878540	110915069	1369.81	0.01228	1
TGDS	ENSG00000088451.11	protein_coding	chr13	94574054	94596242	165.238	-0.0115338	0.960308
C3orf18	ENSG00000088543.15	protein_coding	chr3	50558025	50571027	32.2561	-0.262179	0.208845
COQ9	ENSG00000088682.14	protein_coding	chr16	57447425	57461270	1001.42	0.0487714	0.480104
KIF9	ENSG00000088727.14	protein_coding	chr3	47227998	47283451	87.0097	0.0906796	0.574766
ARHGAP28	ENSG00000088756.13	protein_coding	chr18	6729716	6915716	131.984	-0.0102992	0.866417
CRLS1	ENSG00000088766.12	protein_coding	chr20	6006093	6040053	700.184	-0.064393	0.527922
PPP1R13B	ENSG00000088808.18	protein_coding	chr14	103733195	103847575	674.428	0.13016	0.394344
ATRN	ENSG00000088812.18	protein_coding	chr20	3471018	3651118	886.454	-0.0800734	0.308705
SMOX	ENSG00000088826.18	protein_coding	chr20	4120980	4187747	46.3362	0.207926	0.450512
SIGLEC1	ENSG00000088827.13	protein_coding	chr20	3686970	3712600	302.064	-0.0338878	1
FKBP1A	ENSG00000088832.18	protein_coding	chr20	1368977	1393164	3004.95	-0.158099	0.110223
NSFL1C	ENSG00000088833.18	protein_coding	chr20	1442162	1473842	773.736	-0.0174633	0.889094
DNAAF9	ENSG00000088854.13	protein_coding	chr20	3249306	3407669	152.572	-0.166963	0.235491
ZNF343	ENSG00000088876.13	protein_coding	chr20	2481817	2524702	185.187	0.107957	0.275
EBF4	ENSG00000088881.21	protein_coding	chr20	2692874	2760108	45.2599	0.0294905	0.929364
CPXM1	ENSG00000088882.8	protein_coding	chr20	2794074	2800627	37.3893	0.2133	0.505952
MAVS	ENSG00000088888.18	protein_coding	chr20	3846799	3876123	3983.74	0.0981653	0.442863
LZTS3	ENSG00000088899.16	protein_coding	chr20	3162617	3173549	81.2264	0.153207	0.469652
XRN2	ENSG00000088930.8	protein_coding	chr20	21303331	21389825	1433.53	-0.00562989	0.991043
KIZ	ENSG00000088970.16	protein_coding	chr20	21125983	21246622	237.24	-0.0897061	0.657301
DYNLL1	ENSG00000088986.11	protein_coding	chr12	120469850	120498493	2386.99	-0.0460401	0.758158
TESC	ENSG00000088992.18	protein_coding	chr12	117038923	117099479	24.7342	-0.125361	0.553341
SNX5	ENSG00000089006.17	protein_coding	chr20	17941597	17968980	1771.19	-0.0421359	0.67543
RPL6	ENSG00000089009.16	protein_coding	chr12	112405189	112418838	10115.2	-0.0330653	0.830387
SIRPG	ENSG00000089012.14	protein_coding	chr20	1629152	1657779	54.3073	0.0445736	0.873687
MAPKAPK5	ENSG00000089022.14	protein_coding	chr12	111842228	111902222	1070.23	0.00944315	1
P2RX7	ENSG00000089041.17	protein_coding	chr12	121132819	121188032	67.8713	-0.0525903	0.882579
ESF1	ENSG00000089048.15	protein_coding	chr20	13714322	13784919	491.187	-0.103691	0.331798
RBBP9	ENSG00000089050.16	protein_coding	chr20	18486540	18497225	319.495	-0.0970464	0.413529
ANAPC5	ENSG00000089053.13	protein_coding	chr12	121308245	121399896	1800.74	-0.0214617	0.90443
SLC23A2	ENSG00000089057.15	protein_coding	chr20	4852356	5010293	367.228	-0.127235	0.296328
SLC8B1	ENSG00000089060.12	protein_coding	chr12	113298759	113359493	567.794	-0.100595	0.451472
TMEM230	ENSG00000089063.15	protein_coding	chr20	5068232	5113103	1070.98	-0.0297161	0.879764
DZANK1	ENSG00000089091.16	protein_coding	chr20	18383367	18467281	41.5006	0.0379237	0.855247
KDM2B	ENSG00000089094.20	protein_coding	chr12	121429096	121581023	341.485	-0.0648208	0.687895
TASP1	ENSG00000089123.16	protein_coding	chr20	13389392	13638932	228.373	0.0683697	0.529967
OAS1	ENSG00000089127.15	protein_coding	chr12	112905856	112933219	2661.15	-0.0949733	0.697381
GCN1	ENSG00000089154.11	protein_coding	chr12	120127202	120194715	1600.1	0.170415	0.168018
RPLP0	ENSG00000089157.16	protein_coding	chr12	120196699	120201235	20014.4	0.0971676	0.487203
PXN	ENSG00000089159.17	protein_coding	chr12	120210439	120265771	1914.37	0.0322956	0.830579
KIF16B	ENSG00000089177.19	protein_coding	chr20	16272104	16573448	2132.77	0.0329746	0.866918
TRMT6	ENSG00000089195.15	protein_coding	chr20	5937228	5950558	207.312	-0.11652	0.204568
CHGB	ENSG00000089199.10	protein_coding	chr20	5911510	5925353	239.612	-0.258838	0.354111
PEBP1	ENSG00000089220.5	protein_coding	chr12	118136124	118145584	3047.93	0.0792484	0.520506
BRAP	ENSG00000089234.16	protein_coding	chr12	111642146	111685956	448.562	-0.0952036	0.0289372
ERP29	ENSG00000089248.7	protein_coding	chr12	112013348	112023449	1666.17	-0.0345574	0.76804
FUS	ENSG00000089280.19	protein_coding	chr16	31180138	31191605	2157.87	-0.0335895	0.820014
IGBP1	ENSG00000089289.16	protein_coding	chrX	70133447	70166324	973.457	-0.0709508	0.476147
FXYD5	ENSG00000089327.15	protein_coding	chr19	35154730	35169881	209.504	-0.239894	0.0168626
ZNF302	ENSG00000089335.22	protein_coding	chr19	34677639	34686397	459.006	-0.106851	0.412891
GRAMD1A	ENSG00000089351.15	protein_coding	chr19	34994784	35026471	273.67	0.0085761	0.990324
FXYD3	ENSG00000089356.19	protein_coding	chr19	35115823	35124324	12184.1	-0.187183	0.248867
HEPH	ENSG00000089472.18	protein_coding	chrX	66162671	66268867	6255.69	-0.117627	0.145517
CDIP1	ENSG00000089486.17	protein_coding	chr16	4510669	4538828	151.143	-0.0967503	0.467779
CMTM1	ENSG00000089505.18	protein_coding	chr16	66566393	66579137	18.4684	0.212319	0.217267
GANAB	ENSG00000089597.18	protein_coding	chr11	62624826	62646726	3664.03	0.074995	0.493012
GMIP	ENSG00000089639.11	protein_coding	chr19	19629476	19643657	460.984	0.0208601	0.934834
RBM41	ENSG00000089682.17	protein_coding	chrX	107061885	107118823	611.699	0.020088	0.895855
BIRC5	ENSG00000089685.15	protein_coding	chr17	78214186	78225636	219.996	0.308996	0.0699836
LAG3	ENSG00000089692.9	protein_coding	chr12	6772512	6778455	41.7931	-0.0707533	0.801616
MLF2	ENSG00000089693.11	protein_coding	chr12	6747996	6767475	1332.8	0.0655441	0.41954
OTUB2	ENSG00000089723.10	protein_coding	chr14	94026340	94048930	36.476	0.152104	0.443179
DDX24	ENSG00000089737.18	protein_coding	chr14	94048287	94081202	1861.22	-0.0736821	0.368462
ZBTB25	ENSG00000089775.12	protein_coding	chr14	64449106	64505213	244.398	-0.0408473	0.732691
NECAP1	ENSG00000089818.18	protein_coding	chr12	8076939	8097881	802.795	-0.0288806	0.743288
ARHGAP4	ENSG00000089820.16	protein_coding	chrX	153907367	153934999	562.016	0.247152	0.0831522
ANKRD24	ENSG00000089847.13	protein_coding	chr19	4182689	4224814	23.605	0.0357839	0.924384
DHX32	ENSG00000089876.12	protein_coding	chr10	125836337	125896436	1077.49	-0.0696947	0.604915
RCOR1	ENSG00000089902.10	protein_coding	chr14	102592649	102730561	874.753	0.0476605	0.799644
GPATCH2L	ENSG00000089916.18	protein_coding	chr14	76151916	76254342	1099.24	0.0124634	0.966286
LTBP4	ENSG00000090006.18	protein_coding	chr19	40592883	40629818	1392.28	-0.0323149	0.985136
BLVRB	ENSG00000090013.11	protein_coding	chr19	40447765	40465764	714.654	-0.00324078	1
SLC9A1	ENSG00000090020.11	protein_coding	chr1	27098809	27166981	1563.78	0.0653795	0.749123
SPTLC1	ENSG00000090054.16	protein_coding	chr9	92000087	92115413	1648.82	-0.0724776	0.336363
PAPOLA	ENSG00000090060.19	protein_coding	chr14	96501433	96567116	4117.51	-0.00805799	0.975672
CCNK	ENSG00000090061.17	protein_coding	chr14	99481169	99535044	763.207	0.0926025	0.492467
PCBP4	ENSG00000090097.22	protein_coding	chr3	51957454	51974016	148.165	-0.0214581	0.769746
RGS1	ENSG00000090104.12	protein_coding	chr1	192575763	192580024	1411.3	-0.21463	0.651787
YPEL3	ENSG00000090238.12	protein_coding	chr16	30092314	30096915	366.201	-0.161908	0.348269
MRPS33	ENSG00000090263.16	protein_coding	chr7	141002610	141015228	525.21	0.087182	0.514205
NDUFB2	ENSG00000090266.13	protein_coding	chr7	140690777	140722790	898.487	0.0226646	0.867255
NUDC	ENSG00000090273.14	protein_coding	chr1	26900238	26946871	656.196	-0.0375573	0.876223
MAEA	ENSG00000090316.16	protein_coding	chr4	1289887	1340147	1079.87	-0.00559942	1
ICAM1	ENSG00000090339.9	protein_coding	chr19	10271093	10286615	353.359	-0.226718	0.419893
STRN4	ENSG00000090372.15	protein_coding	chr19	46719511	46746994	791.08	-0.0259832	0.977345
IRAK3	ENSG00000090376.11	protein_coding	chr12	66189195	66254622	307.905	0.250777	0.132478
LYZ	ENSG00000090382.7	protein_coding	chr12	69348381	69354234	4704.73	-0.281867	0.29368
SI	ENSG00000090402.8	protein_coding	chr3	164978898	165078496	2262.86	-0.42208	0.135486
MUL1	ENSG00000090432.7	protein_coding	chr1	20499448	20508151	365.004	-0.0660338	0.582278
TFAP4	ENSG00000090447.12	protein_coding	chr16	4257186	4273075	138.56	0.141089	0.29306
PDCD7	ENSG00000090470.15	protein_coding	chr15	65117379	65133808	284.783	0.00207725	1
SPG21	ENSG00000090487.11	protein_coding	chr15	64963022	64990310	746.851	0.0303139	0.666836
DNAJB11	ENSG00000090520.12	protein_coding	chr3	186567403	186585800	1298.01	0.11724	0.441325
P3H2	ENSG00000090530.10	protein_coding	chr3	189956728	190122437	555.53	-0.000214586	1
CHRD	ENSG00000090539.15	protein_coding	chr3	184380073	184390736	33.0719	0.215616	0.355805
FLT3LG	ENSG00000090554.13	protein_coding	chr19	49474207	49486231	58.4383	0.1379	0.321417
RAB11FIP3	ENSG00000090565.17	protein_coding	chr16	425649	523011	293.664	0.0973689	0.464487
GNPTG	ENSG00000090581.11	protein_coding	chr16	1351931	1365737	454.36	-0.0380052	0.850621
ZNF268	ENSG00000090612.22	protein_coding	chr12	133181409	133214832	481.716	-0.0675895	0.652665
GOLGA3	ENSG00000090615.16	protein_coding	chr12	132768902	132829143	2668.09	0.0544555	0.769921
PABPC4	ENSG00000090621.15	protein_coding	chr1	39560709	39576790	1344.21	0.0633785	0.67543
CD209	ENSG00000090659.18	protein_coding	chr19	7739993	7747564	375.423	-0.0993801	0.805482
CERS4	ENSG00000090661.12	protein_coding	chr19	8206736	8262421	78.0641	-0.217169	0.12101
MCOLN1	ENSG00000090674.16	protein_coding	chr19	7522624	7534009	203.691	-0.0803094	0.482755
USP48	ENSG00000090686.16	protein_coding	chr1	21678298	21783606	1091.48	0.0402816	0.654531
EFNB1	ENSG00000090776.6	protein_coding	chrX	68829021	68842160	1183.43	0.0440654	0.765069
PDPR	ENSG00000090857.14	protein_coding	chr16	70114332	70162537	978.488	-0.00549116	1
AARS1	ENSG00000090861.17	protein_coding	chr16	70251983	70289707	1086.15	0.0528448	0.702332
GLG1	ENSG00000090863.12	protein_coding	chr16	74447427	74607144	2495.36	0.011471	1
KIF4A	ENSG00000090889.12	protein_coding	chrX	70290104	70420886	275.563	0.288687	0.144591
TNRC6A	ENSG00000090905.19	protein_coding	chr16	24610209	24827632	1312.67	-0.00748941	0.98947
PLEKHG2	ENSG00000090924.15	protein_coding	chr19	39412669	39428415	241.367	-0.0395811	0.787288
NAT14	ENSG00000090971.5	protein_coding	chr19	55485188	55487568	25.2761	0.136745	0.596382
PITPNM2	ENSG00000090975.14	protein_coding	chr12	122983480	123151090	325.529	0.159534	0.42756
EXOC1	ENSG00000090989.18	protein_coding	chr4	55853648	55905086	1130.02	0.00274099	1
RBM27	ENSG00000091009.8	protein_coding	chr5	146203605	146289223	819.413	-0.0543346	0.390092
OSBPL8	ENSG00000091039.17	protein_coding	chr12	76351797	76559809	1035.33	-0.0255346	0.985398
DTX2	ENSG00000091073.20	protein_coding	chr7	76461676	76505995	529.371	0.187639	0.169602
NLRC4	ENSG00000091106.19	protein_coding	chr2	32224453	32265732	45.2988	-0.0393447	0.891406
PUS7	ENSG00000091127.14	protein_coding	chr7	105439661	105522271	213.879	0.124595	0.384216
NRCAM	ENSG00000091129.22	protein_coding	chr7	108147623	108456717	30.7637	-0.110292	0.814148
LAMB1	ENSG00000091136.15	protein_coding	chr7	107923799	108003213	2907.8	0.104331	0.326966
SLC26A3	ENSG00000091138.13	protein_coding	chr7	107765467	107803225	56437.3	-0.331503	0.0723514
DLD	ENSG00000091140.15	protein_coding	chr7	107891162	107931730	2386.37	0.0454351	0.771473
WDR7	ENSG00000091157.15	protein_coding	chr18	56651343	57029811	721.408	0.0929973	0.508429
TXNL1	ENSG00000091164.13	protein_coding	chr18	56597209	56651600	893.028	0.0143866	0.99378
IL5RA	ENSG00000091181.20	protein_coding	chr3	3066324	3126613	24.9576	-0.128692	0.759644
ABCC6	ENSG00000091262.17	protein_coding	chr16	16149565	16223522	264.924	-0.0535699	0.779504
CMTM6	ENSG00000091317.8	protein_coding	chr3	32481312	32502852	1935.92	-0.053053	0.5546
ITGA6	ENSG00000091409.16	protein_coding	chr2	172427354	172506459	6340.96	0.130288	0.393939
RAPGEF4	ENSG00000091428.18	protein_coding	chr2	172735274	173052893	63.8347	0.368848	0.0320562
MAP3K20	ENSG00000091436.17	protein_coding	chr2	173075435	173268015	576.776	-0.20156	0.357235
FH	ENSG00000091483.8	protein_coding	chr1	241497511	241519799	1717.66	-0.0181413	0.975798
SEL1L3	ENSG00000091490.11	protein_coding	chr4	25747433	25863760	3531.23	0.0163976	0.98757
TF	ENSG00000091513.16	protein_coding	chr3	133746040	133796641	88.0938	-0.437737	0.222599
CDV3	ENSG00000091527.17	protein_coding	chr3	133573686	133590261	3050.4	-0.00161423	1
ALKBH5	ENSG00000091542.9	protein_coding	chr17	18183078	18209954	1062.9	-0.045887	0.775452
NLRP1	ENSG00000091592.16	protein_coding	chr17	5499427	5619424	259.354	0.0789812	0.653723
PITPNM3	ENSG00000091622.16	protein_coding	chr17	6451263	6556555	474.534	0.0893702	0.731455
SPAG7	ENSG00000091640.8	protein_coding	chr17	4959226	4967817	501.99	-0.0737047	0.373536
ORC6	ENSG00000091651.9	protein_coding	chr16	46689643	46698394	232.635	0.155527	0.225274
ZFHX4	ENSG00000091656.19	protein_coding	chr8	76681239	76867281	32.9303	-0.252753	0.661207
ZC3HC1	ENSG00000091732.17	protein_coding	chr7	130018287	130051451	119.775	0.0361148	0.66418
ESR1	ENSG00000091831.25	protein_coding	chr6	151656691	152129619	40.0699	0.32078	0.259426
RGS17	ENSG00000091844.8	protein_coding	chr6	153004459	153131282	16.1725	-0.0546189	0.842027
ANGPT2	ENSG00000091879.14	protein_coding	chr8	6499632	6563409	53.4278	-0.14616	0.552651
TMEM101	ENSG00000091947.10	protein_coding	chr17	44011188	44023946	252.995	-0.0329301	0.885827
CD200	ENSG00000091972.18	protein_coding	chr3	112332347	112362812	111.146	0.231547	0.138435
CCDC80	ENSG00000091986.16	protein_coding	chr3	112596797	112649530	1190.12	-0.613167	0.0292795
CMA1	ENSG00000092009.10	protein_coding	chr14	24505353	24508265	20.8537	-0.730116	0.033424
PSME1	ENSG00000092010.15	protein_coding	chr14	24136163	24138967	2017.1	0.0914837	0.342203
PPP2R3C	ENSG00000092020.11	protein_coding	chr14	35085467	35122517	325.831	-0.0666771	0.470059
HAUS4	ENSG00000092036.19	protein_coding	chr14	22946228	22957161	449.065	0.0258333	0.953749
CEBPE	ENSG00000092067.6	protein_coding	chr14	23117306	23119255	12.1346	0.265377	0.576186
SLC7A8	ENSG00000092068.21	protein_coding	chr14	23125295	23183674	376.345	-0.0882914	0.680558
OSGEP	ENSG00000092094.11	protein_coding	chr14	20446401	20455089	405.576	-0.0856708	0.251036
SLC22A17	ENSG00000092096.19	protein_coding	chr14	23346314	23352912	66.4678	-0.0629014	0.800026
RNF31	ENSG00000092098.17	protein_coding	chr14	24146683	24160660	428.645	0.0102018	0.98757
SCFD1	ENSG00000092108.22	protein_coding	chr14	30622291	30737694	1358.4	0.0154283	0.994761
G2E3	ENSG00000092140.16	protein_coding	chr14	30559158	30620064	378.115	0.0242857	0.890883
HECTD1	ENSG00000092148.14	protein_coding	chr14	31100117	31207804	3842.34	0.0378461	0.611358
HNRNPC	ENSG00000092199.19	protein_coding	chr14	21209136	21269494	5176.37	-0.00527293	1
SUPT16H	ENSG00000092201.10	protein_coding	chr14	21351476	21384019	1876.97	-0.0417679	0.737489
TOX4	ENSG00000092203.15	protein_coding	chr14	21476597	21499175	1126.84	-0.0942886	0.132044
GEMIN2	ENSG00000092208.19	protein_coding	chr14	39114285	39136973	84.0319	0.0122107	0.978018
TGM1	ENSG00000092295.12	protein_coding	chr14	24249114	24264432	14.4361	-0.00458953	0.999956
TINF2	ENSG00000092330.18	protein_coding	chr14	24239643	24242674	535.29	-0.0992716	0.253816
SEMA6A	ENSG00000092421.17	protein_coding	chr5	116443555	116574823	2209.03	0.0330568	0.98982
TRPM7	ENSG00000092439.16	protein_coding	chr15	50552473	50686797	1956.27	0.0313761	0.858049
TYRO3	ENSG00000092445.12	protein_coding	chr15	41557675	41583589	35.9261	0.217782	0.436209
WDR76	ENSG00000092470.12	protein_coding	chr15	43826980	43868412	186.16	0.0624452	0.646231
CAPN3	ENSG00000092529.25	protein_coding	chr15	42359498	42412949	245.336	0.135863	0.413234
SNAP23	ENSG00000092531.10	protein_coding	chr15	42491233	42545356	1233.31	-0.069609	0.420358
PHGDH	ENSG00000092621.13	protein_coding	chr1	119648411	119744218	93.8538	-0.0780861	0.727487
COL9A3	ENSG00000092758.18	protein_coding	chr20	62816244	62841159	50.5191	0.319436	0.206435
EZR	ENSG00000092820.19	protein_coding	chr6	158765741	158819368	9140.41	-0.128139	0.333068
MYL6	ENSG00000092841.19	protein_coding	chr12	56158346	56163496	12071.9	-0.094967	0.289346
AGO1	ENSG00000092847.13	protein_coding	chr1	35869808	35930532	843.941	0.0331947	0.892749
CLSPN	ENSG00000092853.14	protein_coding	chr1	35720218	35769978	204.848	0.041608	0.800187
RFFL	ENSG00000092871.17	protein_coding	chr17	35005990	35089319	1110.4	0.0596183	0.730655
UNC13D	ENSG00000092929.12	protein_coding	chr17	75827225	75844552	369.416	-0.0485856	0.973114
MFSD11	ENSG00000092931.12	protein_coding	chr17	76735865	76781449	534.398	-0.0754061	0.342128
DPYSL2	ENSG00000092964.18	protein_coding	chr8	26514031	26658178	1111.02	-0.161413	0.131986
TGFB2	ENSG00000092969.12	protein_coding	chr1	218345336	218444619	24.3986	-0.476007	0.080726
GPATCH2	ENSG00000092978.11	protein_coding	chr1	217426992	217631090	369.924	-0.0155684	1
NUP50	ENSG00000093000.19	protein_coding	chr22	45163925	45188017	1625.77	0.0930828	0.240512
CDC45	ENSG00000093009.11	protein_coding	chr22	19479457	19520612	103.033	0.111971	0.550525
COMT	ENSG00000093010.15	protein_coding	chr22	19941371	19969975	462.053	0.117434	0.284614
ADA2	ENSG00000093072.18	protein_coding	chr22	17178790	17258235	743.144	0.0500406	0.925881
ENSG00000093100	ENSG00000093100.13	lncRNA	chr22	17787652	17811497	154.848	-0.238646	0.14565
ECHDC1	ENSG00000093144.19	protein_coding	chr6	127288712	127343609	1245.05	-0.0848496	0.505186
LRRFIP2	ENSG00000093167.18	protein_coding	chr3	37052626	37183689	1754.04	-0.0488185	0.564354
SEC22C	ENSG00000093183.14	protein_coding	chr3	42547969	42601080	272.794	-0.0318325	0.852672
XYLB	ENSG00000093217.11	protein_coding	chr3	38346760	38421348	243.798	0.117706	0.286221
HDAC6	ENSG00000094631.21	protein_coding	chrX	48801377	48824982	686.894	-0.0134903	0.953649
GABRP	ENSG00000094755.17	protein_coding	chr5	170763350	170814047	18.5267	0.367733	0.288778
CDC6	ENSG00000094804.12	protein_coding	chr17	40287879	40304657	230.644	0.185617	0.319387
UPRT	ENSG00000094841.14	protein_coding	chrX	75156388	75304885	190.348	0.0411838	0.576186
CDC23	ENSG00000094880.11	protein_coding	chr5	138187650	138213343	485.431	-0.00411511	1
AAAS	ENSG00000094914.14	protein_coding	chr12	53307456	53324864	393.435	0.0984148	0.243664
CBX5	ENSG00000094916.16	protein_coding	chr12	54230942	54280133	2082.98	0.0640843	0.504006
FMO2	ENSG00000094963.14	protein_coding	chr1	171185249	171212686	27.5774	0.567581	0.231592
SUCO	ENSG00000094975.14	protein_coding	chr1	172532349	172611833	795.881	-0.00246296	1
MSH2	ENSG00000095002.15	protein_coding	chr2	47403067	47663146	480.848	-0.0640771	0.750408
MAP3K1	ENSG00000095015.6	protein_coding	chr5	56815549	56896152	849.177	-0.079473	0.304952
DHPS	ENSG00000095059.17	protein_coding	chr19	12675717	12681880	372.804	-0.0156721	0.894881
HOOK2	ENSG00000095066.12	protein_coding	chr19	12763003	12872740	688.176	0.0364012	0.749547
NXPE1	ENSG00000095110.8	protein_coding	chr11	114521645	114559895	4564.59	0.0411074	0.875516
ARCN1	ENSG00000095139.15	protein_coding	chr11	118572390	118603033	2872.95	-8.19e-05	1
EPB41L4B	ENSG00000095203.15	protein_coding	chr9	109171974	109321059	3323.38	-0.179512	0.0247555
TMEM38B	ENSG00000095209.12	protein_coding	chr9	105694541	105776629	336.039	-0.0990304	0.525393
PSMD5	ENSG00000095261.14	protein_coding	chr9	120815496	120842951	612.758	-0.0109672	1
PTGS1	ENSG00000095303.17	protein_coding	chr9	122370530	122395703	402.038	-0.236687	0.169956
NUP188	ENSG00000095319.14	protein_coding	chr9	128947699	129007096	524.895	0.0555665	0.814217
CRAT	ENSG00000095321.18	protein_coding	chr9	129094142	129111189	857.859	-0.0241446	0.998882
SH2D3C	ENSG00000095370.20	protein_coding	chr9	127738317	127778710	85.7191	0.0487124	0.79052
NANS	ENSG00000095380.11	protein_coding	chr9	98056732	98083077	2398.09	-0.0453886	0.801722
TBC1D2	ENSG00000095383.20	protein_coding	chr9	98199011	98255649	471.328	0.0683216	0.717278
WHRN	ENSG00000095397.16	protein_coding	chr9	114402080	114505473	108.086	-0.0243742	0.804266
CWF19L1	ENSG00000095485.18	protein_coding	chr10	100232298	100267680	320.693	-0.0415535	0.826882
SEMA4G	ENSG00000095539.15	protein_coding	chr10	100969518	100985871	1409.66	-0.0564884	0.724569
BTAF1	ENSG00000095564.15	protein_coding	chr10	91923770	92031437	1676.09	-0.0372357	0.861414
IKZF5	ENSG00000095574.12	protein_coding	chr10	122990807	123008812	325.571	-0.0781161	0.513082
BLNK	ENSG00000095585.17	protein_coding	chr10	96189171	96271587	527.004	0.0983947	0.527179
TDRD1	ENSG00000095627.9	protein_coding	chr10	114179270	114232304	15.9996	-0.112702	0.877164
SORBS1	ENSG00000095637.23	protein_coding	chr10	95311771	95561414	982.531	-0.226142	0.429899
BAMBI	ENSG00000095739.11	protein_coding	chr10	28677510	28682932	79.7828	0.0315481	0.923909
MYO3A	ENSG00000095777.17	protein_coding	chr10	25934229	26212532	15.4651	-0.843644	0.0141912
WAC	ENSG00000095787.24	protein_coding	chr10	28532493	28623112	2608.93	-0.00731987	0.973346
CREM	ENSG00000095794.20	protein_coding	chr10	35126791	35212958	186.943	-0.12434	0.394344
NUBP2	ENSG00000095906.17	protein_coding	chr16	1782932	1789186	237.462	0.0788406	0.49474
TPSD1	ENSG00000095917.14	protein_coding	chr16	1256059	1259008	48.3207	0.23479	0.798723
SMIM24	ENSG00000095932.7	protein_coding	chr19	3473986	3480525	172.784	0.460676	0.0646915
HIVEP1	ENSG00000095951.17	protein_coding	chr6	12008762	12164999	1121.79	0.00551387	1
TREM2	ENSG00000095970.17	protein_coding	chr6	41158506	41163186	22.4548	-0.680595	0.0252795
FKBP5	ENSG00000096060.15	protein_coding	chr6	35573585	35728583	1941.86	0.374956	0.22558
SRPK1	ENSG00000096063.16	protein_coding	chr6	35832966	35921342	2182	0.103088	0.3003
BRPF3	ENSG00000096070.19	protein_coding	chr6	36196744	36232790	1329.24	0.0849711	0.441822
MRPS18A	ENSG00000096080.12	protein_coding	chr6	43671202	43687791	603.467	0.0169627	0.935183
TMEM14A	ENSG00000096092.6	protein_coding	chr6	52671113	52686588	169.083	-0.0542835	0.707931
EFHC1	ENSG00000096093.16	protein_coding	chr6	52362123	52529886	273.516	0.0496727	0.768634
HSP90AB1	ENSG00000096384.20	protein_coding	chr6	44246166	44253888	7837.9	-0.0108127	0.973346
CDC5L	ENSG00000096401.8	protein_coding	chr6	44387706	44450425	1177.57	-0.0528799	0.644764
ITPR3	ENSG00000096433.11	protein_coding	chr6	33620365	33696574	3255.15	0.164972	0.25308
ZNF184	ENSG00000096654.16	protein_coding	chr6	27450743	27473118	228.994	-0.0648784	0.605199
DSP	ENSG00000096696.15	protein_coding	chr6	7541617	7586714	10605.6	0.0536119	0.661207
SIRT1	ENSG00000096717.12	protein_coding	chr10	67884656	67918390	427.382	-0.0353061	0.954667
HNRNPH3	ENSG00000096746.18	protein_coding	chr10	68331174	68343193	2159	-0.0217582	1
IFT74	ENSG00000096872.17	protein_coding	chr9	26947039	27066134	500.673	0.0295214	0.986818
JAK2	ENSG00000096968.14	protein_coding	chr9	4984390	5129948	801	-0.0532195	0.820924
IL12RB1	ENSG00000096996.16	protein_coding	chr19	18058995	18098944	80.6513	0.0925278	0.622204
ABL1	ENSG00000097007.19	protein_coding	chr9	130713016	130887675	1482.44	0.00817351	1
ACOT7	ENSG00000097021.20	protein_coding	chr1	6264269	6393767	552.286	0.208462	0.0299731
SH3GLB1	ENSG00000097033.14	protein_coding	chr1	86704570	86748184	2466.82	-0.0316582	0.727851
CDC7	ENSG00000097046.13	protein_coding	chr1	91500851	91525764	136.669	0.0981082	0.715566
SYDE2	ENSG00000097096.9	protein_coding	chr1	85156889	85201016	187.669	0.00903035	0.98945
PCSK5	ENSG00000099139.14	protein_coding	chr9	75890644	76362975	2153.04	0.210163	0.0925283
SCD	ENSG00000099194.6	protein_coding	chr10	100347233	100364826	1811.29	0.624782	0.0132833
TMED1	ENSG00000099203.7	protein_coding	chr19	10832067	10836318	131.07	-0.0284385	0.853107
ABLIM1	ENSG00000099204.21	protein_coding	chr10	114431112	114768061	4316.04	0.0639088	0.596807
ERMP1	ENSG00000099219.15	protein_coding	chr9	5749832	5879537	1413.46	-0.0574403	0.496556
RAB18	ENSG00000099246.18	protein_coding	chr10	27504174	27543207	1298.71	-0.0377221	0.774127
NRP1	ENSG00000099250.18	protein_coding	chr10	33177492	33336262	785.772	-0.083067	0.708468
HSD17B7P2	ENSG00000099251.14	transcribed_unprocessed_pseudogene	chr10	38356380	38378505	38.7791	-0.0551889	0.809608
PRTFDC1	ENSG00000099256.19	protein_coding	chr10	24848614	24952606	130.8	0.0154033	0.977706
PALMD	ENSG00000099260.12	protein_coding	chr1	99646113	99694541	69.0731	0.0684774	0.804567
TSPAN15	ENSG00000099282.10	protein_coding	chr10	69451465	69507666	1264.68	-0.0381164	0.631029
MACROH2A2	ENSG00000099284.15	protein_coding	chr10	70052544	70112282	236.192	0.0638734	0.685931
WASHC2A	ENSG00000099290.17	protein_coding	chr10	50067888	50133509	1898.82	0.0590954	0.659329
MAST3	ENSG00000099308.11	protein_coding	chr19	18097778	18151692	609.715	0.127779	0.398309
MZF1	ENSG00000099326.9	protein_coding	chr19	58561931	58573575	315.478	0.00421585	1
OCEL1	ENSG00000099330.9	protein_coding	chr19	17226213	17229219	207.963	-0.0995799	0.519021
MYO9B	ENSG00000099331.14	protein_coding	chr19	17075777	17214537	1661.16	-0.0412135	0.860338
KCNK6	ENSG00000099337.5	protein_coding	chr19	38319845	38332076	632.111	-0.0216256	1
CATSPERG	ENSG00000099338.23	protein_coding	chr19	38335775	38370943	53.3576	-0.0343568	0.870964
PSMD8	ENSG00000099341.12	protein_coding	chr19	38374550	38383824	1406.08	0.0341365	0.708018
FBXL19	ENSG00000099364.18	protein_coding	chr16	30923055	30948783	334.195	0.100988	0.561736
HSD3B7	ENSG00000099377.14	protein_coding	chr16	30985207	30989147	228.426	0.142934	0.359601
SETD1A	ENSG00000099381.19	protein_coding	chr16	30957754	30984664	308.902	0.0547673	0.760375
BCL7C	ENSG00000099385.12	protein_coding	chr16	30833626	30894302	367.308	-0.01564	0.944998
EFNA2	ENSG00000099617.4	protein_coding	chr19	1285873	1301431	556.973	0.307619	0.080726
CIRBP	ENSG00000099622.14	protein_coding	chr19	1259384	1274880	1649.04	-0.155426	0.0816848
ATP5F1D	ENSG00000099624.8	protein_coding	chr19	1241746	1244825	1152.25	0.117477	0.312895
PCDH11Y	ENSG00000099715.14	protein_coding	chrY	5000226	5742224	32.5364	-0.00520971	0.982167
PRKY	ENSG00000099725.14	transcribed_unitary_pseudogene	chrY	7273972	7381548	226.108	0.233414	0.338946
HNRNPM	ENSG00000099783.12	protein_coding	chr19	8444767	8489114	1941.96	-0.0443202	0.720764
MARCHF2	ENSG00000099785.11	protein_coding	chr19	8413270	8439017	259.376	-0.0656083	0.757148
NDUFB7	ENSG00000099795.7	protein_coding	chr19	14566078	14572066	1025.38	0.0146663	1
TECR	ENSG00000099797.15	protein_coding	chr19	14517085	14565980	709.5	0.0791375	0.616156
TIMM13	ENSG00000099800.8	protein_coding	chr19	2425625	2427586	547.872	0.175499	0.0646915
CDC34	ENSG00000099804.9	protein_coding	chr19	531760	542092	426.806	-0.00466039	1
MTAP	ENSG00000099810.21	protein_coding	chr9	21802636	21937651	491.32	-0.0378813	0.871737
MISP	ENSG00000099812.9	protein_coding	chr19	751112	764318	6063.99	-0.0627926	0.749855
CEP170B	ENSG00000099814.17	protein_coding	chr14	104865268	104896747	2235.41	0.0363449	0.861992
POLR2E	ENSG00000099817.12	protein_coding	chr19	1086574	1095380	730.082	0.107508	0.241527
POLRMT	ENSG00000099821.14	protein_coding	chr19	617221	633537	532.918	0.115022	0.49654
CDHR5	ENSG00000099834.19	protein_coding	chr11	616577	626078	5381.11	-0.102627	0.5432
IZUMO4	ENSG00000099840.14	protein_coding	chr19	2096429	2099593	16.0264	0.0227644	0.92938
RASSF7	ENSG00000099849.15	protein_coding	chr11	560404	564025	666.72	0.0498537	0.717829
GADD45B	ENSG00000099860.9	protein_coding	chr19	2476122	2478259	429.2	0.0432735	1
PALM	ENSG00000099864.18	protein_coding	chr19	708935	748329	89.3375	-0.434106	0.0146485
MADCAM1	ENSG00000099866.16	protein_coding	chr19	489176	505343	55.8447	0.0714156	0.816467
MKNK2	ENSG00000099875.16	protein_coding	chr19	2037465	2051244	2288.76	-0.173449	0.241646
ARVCF	ENSG00000099889.14	protein_coding	chr22	19969896	20016823	90.1443	-0.0350375	0.908925
TRMT2A	ENSG00000099899.15	protein_coding	chr22	20111875	20117392	252.305	0.0477283	0.833784
RANBP1	ENSG00000099901.17	protein_coding	chr22	20115938	20127355	749.655	0.0689188	0.666738
ZDHHC8	ENSG00000099904.16	protein_coding	chr22	20129456	20148007	203.043	0.152007	0.369086
KLHL22	ENSG00000099910.17	protein_coding	chr22	20441519	20495844	144.05	0.0422163	0.774341
MED15	ENSG00000099917.17	protein_coding	chr22	20495913	20587632	906.788	0.0534671	0.689564
SNAP29	ENSG00000099940.12	protein_coding	chr22	20859007	20891214	711.992	-0.0470584	0.700672
CRKL	ENSG00000099942.13	protein_coding	chr22	20917407	20953747	1216.17	-0.100029	0.225671
LZTR1	ENSG00000099949.21	protein_coding	chr22	20982269	20999032	516.8	0.00936693	1
MMP11	ENSG00000099953.10	protein_coding	chr22	23768226	23784316	53.4186	-0.356998	0.192836
CECR2	ENSG00000099954.19	protein_coding	chr22	17359949	17558151	14.601	0.262243	0.360496
SMARCB1	ENSG00000099956.20	protein_coding	chr22	23786931	23838009	759.321	0.000102835	1
DERL3	ENSG00000099958.15	protein_coding	chr22	23834503	23839128	495.999	0.405715	0.0680299
SLC7A4	ENSG00000099960.13	protein_coding	chr22	21028718	21032840	26.7329	-0.133227	0.560574
BCL2L13	ENSG00000099968.18	protein_coding	chr22	17628855	17730855	962.663	-0.0531199	0.467356
DDTL	ENSG00000099974.8	protein_coding	chr22	23966888	23972556	32.8808	-0.206062	0.847086
DDT	ENSG00000099977.15	protein_coding	chr22	23971365	23979828	948.406	0.0466119	0.85118
CABIN1	ENSG00000099991.18	protein_coding	chr22	24011192	24178628	1091.3	0.17711	0.113507
TBC1D10A	ENSG00000099992.16	protein_coding	chr22	30291990	30326947	334.803	0.00363768	1
SUSD2	ENSG00000099994.11	protein_coding	chr22	24181487	24189106	29.4675	-0.188329	0.499289
SF3A1	ENSG00000099995.19	protein_coding	chr22	30331988	30356919	1176.01	-0.00584169	1
GGT5	ENSG00000099998.19	protein_coding	chr22	24219654	24245108	125.353	0.0384497	0.807224
RNF215	ENSG00000099999.15	protein_coding	chr22	30368811	30421771	63.6767	0.131397	0.423659
SEC14L2	ENSG00000100003.18	protein_coding	chr22	30396941	30425303	26.1855	-0.117649	0.762028
SPECC1L	ENSG00000100014.20	protein_coding	chr22	24270817	24417739	1559.77	-0.182604	0.14081
PPIL2	ENSG00000100023.20	protein_coding	chr22	21666000	21700015	863.182	0.00786772	0.98046
YPEL1	ENSG00000100027.17	protein_coding	chr22	21697536	21735794	63.72	-0.148374	0.501836
SNRPD3	ENSG00000100028.12	protein_coding	chr22	24555958	24582052	1495.81	0.0280921	0.930597
PES1	ENSG00000100029.18	protein_coding	chr22	30576625	30607083	584.092	0.00860068	1
MAPK1	ENSG00000100030.15	protein_coding	chr22	21759657	21867680	2417.43	-0.0750258	0.05704
GGT1	ENSG00000100031.19	protein_coding	chr22	24594811	24629005	267.175	-0.647435	0.0255914
PRODH	ENSG00000100033.17	protein_coding	chr22	18912777	18936553	38.2068	-0.472007	0.144591
PPM1F	ENSG00000100034.14	protein_coding	chr22	21919425	21952848	270.503	0.00352295	1
SLC35E4	ENSG00000100036.13	protein_coding	chr22	30635781	30669016	94.5559	0.010306	1
TOP3B	ENSG00000100038.20	protein_coding	chr22	21957025	21982813	271.331	0.0744395	0.627372
CYTH4	ENSG00000100055.21	protein_coding	chr22	37282027	37315341	272.202	-0.0508451	0.808921
ESS2	ENSG00000100056.12	protein_coding	chr22	19130279	19144684	145.981	-0.0427846	0.628054
CRYBB2P1	ENSG00000100058.13	transcribed_unprocessed_pseudogene	chr22	25448080	25520856	157.497	-0.0511517	0.776979
MFNG	ENSG00000100060.18	protein_coding	chr22	37469063	37486393	141.632	0.0101746	0.854851
CARD10	ENSG00000100065.15	protein_coding	chr22	37490362	37519542	775.78	0.0616373	0.807533
LRP5L	ENSG00000100068.14	transcribed_unprocessed_pseudogene	chr22	25351418	25405377	108.59	0.292121	0.0260777
SLC25A1	ENSG00000100075.10	protein_coding	chr22	19175581	19178739	933.388	0.0672405	0.710129
GRK3	ENSG00000100077.16	protein_coding	chr22	25564675	25729294	244.876	-0.16816	0.310423
LGALS2	ENSG00000100079.7	protein_coding	chr22	37570248	37582616	285.117	-0.298329	0.456681
GGA1	ENSG00000100083.19	protein_coding	chr22	37608725	37633564	697.907	0.00699957	1
HIRA	ENSG00000100084.14	protein_coding	chr22	19330698	19447450	464.258	0.119619	0.369027
SH3BP1	ENSG00000100092.24	protein_coding	chr22	37634654	37656117	1044.19	0.14072	0.32729
LGALS1	ENSG00000100097.12	protein_coding	chr22	37675636	37679802	714.726	-0.31587	0.00677511
HPS4	ENSG00000100099.21	protein_coding	chr22	26443423	26483837	499.487	0.00572213	1
PIK3IP1	ENSG00000100100.13	protein_coding	chr22	31281594	31292534	421.25	-0.00920085	1
SRRD	ENSG00000100104.13	protein_coding	chr22	26483877	26494658	222.949	-0.0469352	0.703811
PATZ1	ENSG00000100105.18	protein_coding	chr22	31325804	31346346	230.287	-0.0252854	0.779504
TRIOBP	ENSG00000100106.22	protein_coding	chr22	37697048	37776556	1264.24	-0.0631049	0.521409
TFIP11	ENSG00000100109.17	protein_coding	chr22	26491225	26512505	443.428	-0.0355572	0.754664
GCAT	ENSG00000100116.17	protein_coding	chr22	37807905	37817176	123.525	0.0785316	0.563436
ANKRD54	ENSG00000100124.15	protein_coding	chr22	37830855	37849327	227.255	-0.021491	0.907977
EIF3L	ENSG00000100129.18	protein_coding	chr22	37848868	37889407	4241.44	-0.0362604	0.905119
SNU13	ENSG00000100138.15	protein_coding	chr22	41673933	41690504	883.927	0.0662026	0.63745
MICALL1	ENSG00000100139.14	protein_coding	chr22	37905657	37942822	346.373	0.0674481	0.712778
POLR2F	ENSG00000100142.16	protein_coding	chr22	37952607	38041915	275.764	-0.0320668	0.862403
SOX10	ENSG00000100146.19	protein_coding	chr22	37970686	37987422	31.7305	-0.192257	0.610354
CCDC134	ENSG00000100147.14	protein_coding	chr22	41800679	41832164	260.963	0.254739	0.0620446
DEPDC5	ENSG00000100150.20	protein_coding	chr22	31753867	31908033	539.668	0.0320772	0.843477
PICK1	ENSG00000100151.16	protein_coding	chr22	38056311	38075701	292.457	0.0543523	0.629147
TTC28	ENSG00000100154.15	protein_coding	chr22	27978014	28679840	382.358	0.131276	0.445176
CENPM	ENSG00000100162.15	protein_coding	chr22	41938737	41947152	101.398	0.229846	0.248499
SLC5A1	ENSG00000100170.10	protein_coding	chr22	32043261	32113029	713.286	0.235647	0.291499
TPTEP1	ENSG00000100181.22	transcribed_unprocessed_pseudogene	chr22	16601887	16698742	37.1769	-0.06034	0.922094
KDELR3	ENSG00000100196.11	protein_coding	chr22	38468078	38483447	342.589	0.163	0.557622
CYP2D6	ENSG00000100197.23	protein_coding	chr22	42126499	42130865	28.7527	-0.169756	0.590886
DDX17	ENSG00000100201.23	protein_coding	chr22	38483438	38507660	9757.16	-0.0044233	1
DMC1	ENSG00000100206.11	protein_coding	chr22	38518948	38570204	23.8945	0.197713	0.544499
TCF20	ENSG00000100207.21	protein_coding	chr22	42160013	42343616	1291.19	0.0325458	0.879506
HSCB	ENSG00000100209.11	protein_coding	chr22	28742039	28757515	85.0033	0.161722	0.149904
CBY1	ENSG00000100211.11	protein_coding	chr22	38656636	38673850	190.179	-0.00139954	0.895855
TOMM22	ENSG00000100216.6	protein_coding	chr22	38681957	38685421	919.167	0.0186551	1
XBP1	ENSG00000100219.17	protein_coding	chr22	28794555	28800597	4905.85	0.165212	0.2176
RTCB	ENSG00000100220.12	protein_coding	chr22	32387582	32412248	1676.91	0.01135	1
JOSD1	ENSG00000100221.11	protein_coding	chr22	38685543	38701556	2003.14	-0.0275752	0.95053
FBXO7	ENSG00000100225.18	protein_coding	chr22	32474676	32498829	1387.56	-0.0177367	0.885827
GTPBP1	ENSG00000100226.16	protein_coding	chr22	38705742	38738299	1192.04	0.124799	0.44799
POLDIP3	ENSG00000100227.19	protein_coding	chr22	42583721	42614962	914.052	0.0181633	0.934678
RAB36	ENSG00000100228.14	protein_coding	chr22	23145366	23165663	20.8092	0.221957	0.472109
TIMP3	ENSG00000100234.12	protein_coding	chr22	32801705	32863041	1116.58	-0.225394	0.298835
PPP6R2	ENSG00000100239.16	protein_coding	chr22	50343304	50445090	726.784	0.000992391	1
SBF1	ENSG00000100241.22	protein_coding	chr22	50443219	50483923	1292.68	0.156889	0.344544
SUN2	ENSG00000100242.16	protein_coding	chr22	38733290	38794143	1543.89	-0.138824	0.249957
CYB5R3	ENSG00000100243.22	protein_coding	chr22	42615730	42720870	1386.32	0.0268317	0.955067
DNAL4	ENSG00000100246.13	protein_coding	chr22	38778508	38794198	159.732	-0.0656954	0.425347
LMF2	ENSG00000100258.18	protein_coding	chr22	50502949	50507702	498.56	0.0162179	1
RHBDD3	ENSG00000100263.14	protein_coding	chr22	29259872	29268209	123.856	0.0751671	0.611153
PACSIN2	ENSG00000100266.19	protein_coding	chr22	42835412	43015149	2173.88	0.000787823	1
TTLL1	ENSG00000100271.17	protein_coding	chr22	43039516	43089419	46.5542	0.0627786	0.730641
AP1B1	ENSG00000100280.17	protein_coding	chr22	29327680	29388583	1719.26	-0.0384191	0.887067
HMGXB4	ENSG00000100281.14	protein_coding	chr22	35257452	35295807	453.8	0.0688078	0.535061
TOM1	ENSG00000100284.22	protein_coding	chr22	35299275	35347992	532.244	-0.0302392	0.935122
CHKB	ENSG00000100288.20	protein_coding	chr22	50578959	50601455	423.087	0.0446848	0.794165
BIK	ENSG00000100290.3	protein_coding	chr22	43110750	43129712	90.5192	0.0433384	0.88249
HMOX1	ENSG00000100292.18	protein_coding	chr22	35380361	35394214	680.642	-0.187961	0.391829
MCAT	ENSG00000100294.13	protein_coding	chr22	43132209	43143398	155.896	0.124303	0.234436
THOC5	ENSG00000100296.14	protein_coding	chr22	29505879	29555216	363.76	-0.0186621	1
MCM5	ENSG00000100297.16	protein_coding	chr22	35400134	35425431	463.484	0.00869808	1
ARSA	ENSG00000100299.18	protein_coding	chr22	50622754	50628173	616.728	0.0621169	0.831214
TSPO	ENSG00000100300.18	protein_coding	chr22	43151547	43163242	1325.99	0.145831	0.192836
RASD2	ENSG00000100302.7	protein_coding	chr22	35540831	35553999	238.254	0.189842	0.455486
TTLL12	ENSG00000100304.13	protein_coding	chr22	43166622	43187134	1104.12	0.121366	0.168018
CBX7	ENSG00000100307.13	protein_coding	chr22	39120167	39152680	387.87	-0.12808	0.450512
PDGFB	ENSG00000100311.17	protein_coding	chr22	39223359	39244982	73.4194	-0.0476577	0.836914
[truncated: 16,600 more rows]

## Sheet: Supplementary Table 4
Supplementary Table 4. Gene Assignments to WGCNA Clusters
Gene ID	Module Color	Gene Name
ENSG00000000003.15	steelblue	TSPAN6
ENSG00000000460.17	white	C1orf112
ENSG00000000938.13	darkorange	FGR
ENSG00000000971.16	yellow	CFH
ENSG00000001084.13	saddlebrown	GCLC
ENSG00000001167.15	yellow	NFYA
ENSG00000001497.18	yellow	LAS1L
ENSG00000001561.7	steelblue	ENPP4
ENSG00000001617.12	brown	SEMA3F
ENSG00000001626.17	yellow	CFTR
ENSG00000001630.18	bisque4	CYP51A1
ENSG00000002016.18	royalblue	RAD52
ENSG00000002330.14	orangered4	BAD
ENSG00000002549.13	darkorange	LAP3
ENSG00000002586.20	brown	CD99
ENSG00000002587.10	lightyellow	HS3ST1
ENSG00000002726.21	darkslateblue	AOC1
ENSG00000002822.16	darkslateblue	MAD1L1
ENSG00000002834.18	darkslateblue	LASP1
ENSG00000002933.9	lightyellow	TMEM176A
ENSG00000003096.14	blue	KLHL13
ENSG00000003137.9	lightyellow	CYP26B1
ENSG00000003147.19	yellow	ICA1
ENSG00000003249.15	lightyellow	DBNDD1
ENSG00000003400.15	lightcyan1	CASP10
ENSG00000003402.21	darkorange	CFLAR
ENSG00000003436.16	blue	TFPI
ENSG00000003989.18	blue	SLC7A2
ENSG00000004139.14	lightyellow	SARM1
ENSG00000004399.13	darkslateblue	PLXND1
ENSG00000004468.13	thistle1	CD38
ENSG00000004478.8	darkgrey	FKBP4
ENSG00000004534.15	royalblue	RBM6
ENSG00000004660.15	darkslateblue	CAMKK1
ENSG00000004700.16	yellow	RECQL
ENSG00000004766.17	yellow	VPS50
ENSG00000004776.13	mediumpurple3	HSPB6
ENSG00000004777.19	lightyellow	ARHGAP33
ENSG00000004779.10	grey60	NDUFAB1
ENSG00000004799.8	brown4	PDK4
ENSG00000004846.17	darkorange2	ABCB5
ENSG00000004864.14	yellow	SLC25A13
ENSG00000004866.22	yellow	ST7
ENSG00000004975.12	brown	DVL2
ENSG00000005001.10	lightyellow	PRSS22
ENSG00000005007.13	darkslateblue	UPF1
ENSG00000005022.6	yellow	SLC25A5
ENSG00000005059.16	lightyellow	MCUB
ENSG00000005073.6	brown	HOXA11
ENSG00000005102.14	lightyellow	MEOX1
ENSG00000005108.17	blue	THSD7A
ENSG00000005156.12	lightgreen	LIG3
ENSG00000005175.10	yellow	RPAP3
ENSG00000005187.12	grey60	ACSM3
ENSG00000005189.20	yellow	REXO5
ENSG00000005194.15	red	CIAPIN1
ENSG00000005206.17	royalblue	SPPL2B
ENSG00000005238.20	plum1	FAM214B
ENSG00000005243.10	brown	COPZ2
ENSG00000005249.13	lightyellow	PRKAR2B
ENSG00000005339.15	darkslateblue	CREBBP
ENSG00000005379.17	brown	TSPOAP1
ENSG00000005436.14	yellow	GCFC2
ENSG00000005469.12	thistle1	CROT
ENSG00000005471.19	thistle2	ABCB4
ENSG00000005483.22	thistle1	KMT2E
ENSG00000005486.17	darkslateblue	RHBDD2
ENSG00000005513.10	darkolivegreen	SOX8
ENSG00000005700.15	yellow	IBTK
ENSG00000005810.19	yellow	MYCBP2
ENSG00000005844.19	sienna3	ITGAL
ENSG00000005882.12	tan	PDK2
ENSG00000005884.18	darkslateblue	ITGA3
ENSG00000006015.18	brown	REX1BD
ENSG00000006025.12	royalblue	OSBPL7
ENSG00000006042.12	grey60	TMEM98
ENSG00000006047.13	lightyellow	YBX2
ENSG00000006062.18	darkslateblue	MAP3K14
ENSG00000006071.16	lightyellow	ABCC8
ENSG00000006118.15	darkslateblue	TMEM132A
ENSG00000006125.18	yellow	AP2B1
ENSG00000006210.7	darkslateblue	CX3CL1
ENSG00000006282.21	brown	SPATA20
ENSG00000006327.14	turquoise	TNFRSF12A
ENSG00000006432.16	plum1	MAP3K9
ENSG00000006453.14	plum1	BAIAP2L1
ENSG00000006459.11	darkgreen	KDM7A
ENSG00000006468.14	blue	ETV1
ENSG00000006530.18	yellow	AGK
ENSG00000006534.17	lightyellow	ALDH3B1
ENSG00000006555.11	brown	TTC22
ENSG00000006576.16	purple	PHTF2
ENSG00000006607.14	lightgreen	FARP2
ENSG00000006625.18	red	GGCT
ENSG00000006634.8	white	DBF4
ENSG00000006638.13	lightyellow	TBXA2R
ENSG00000006652.15	darkgreen	IFRD1
ENSG00000006704.11	brown	GTF2IRD1
ENSG00000006715.16	yellow	VPS41
ENSG00000006740.18	darkslateblue	ARHGAP44
ENSG00000006747.15	skyblue3	SCIN
ENSG00000006756.16	brown	ARSD
ENSG00000006757.12	yellow	PNPLA4
ENSG00000007047.16	darkslateblue	MARK4
ENSG00000007062.12	plum2	PROM1
ENSG00000007080.11	darkgrey	CCDC124
ENSG00000007129.18	lightyellow	CEACAM21
ENSG00000007171.18	lightcyan1	NOS2
ENSG00000007174.18	lightyellow	DNAH9
ENSG00000007216.16	skyblue3	SLC13A2
ENSG00000007237.19	black	GAS7
ENSG00000007255.10	orangered4	TRAPPC6A
ENSG00000007264.15	lightyellow	MATK
ENSG00000007306.15	skyblue3	CEACAM7
ENSG00000007312.13	thistle2	CD79B
ENSG00000007372.25	lightyellow	PAX6
ENSG00000007384.15	darkslateblue	RHBDF1
ENSG00000007392.17	royalblue	LUC7L
ENSG00000007402.12	lightyellow	CACNA2D2
ENSG00000007516.14	lightyellow	BAIAP3
ENSG00000007541.17	brown	PIGQ
ENSG00000007545.16	darkslateblue	CRAMP1
ENSG00000007866.22	darkslateblue	TEAD3
ENSG00000007908.16	lightyellow	SELE
ENSG00000007923.17	darkslateblue	DNAJC11
ENSG00000007944.15	brown	MYLIP
ENSG00000007952.18	steelblue	NOX1
ENSG00000007968.7	floralwhite	E2F2
ENSG00000008086.13	thistle1	CDKL5
ENSG00000008128.23	darkslateblue	CDK11A
ENSG00000008130.15	brown	NADK
ENSG00000008226.20	lightyellow	DLEC1
ENSG00000008256.16	brown	CYTH3
ENSG00000008277.15	thistle1	ADAM22
ENSG00000008282.9	yellow	SYPL1
ENSG00000008283.16	midnightblue	CYB561
ENSG00000008294.22	darkgreen	SPAG9
ENSG00000008300.17	brown	CELSR3
ENSG00000008311.16	thistle1	AASS
ENSG00000008323.16	darkslateblue	PLEKHG6
ENSG00000008324.12	grey60	SS18L2
ENSG00000008382.16	brown	MPND
ENSG00000008394.13	white	MGST1
ENSG00000008405.12	darkgreen	CRY1
ENSG00000008441.19	darkslateblue	NFIX
ENSG00000008513.16	lightgreen	ST3GAL1
ENSG00000008516.18	darkslateblue	MMP25
ENSG00000008517.19	skyblue3	IL32
ENSG00000008710.20	brown	PKD1
ENSG00000008735.14	brown	MAPK8IP2
ENSG00000008838.21	darkslateblue	MED24
ENSG00000008853.18	brown	RHOBTB2
ENSG00000008869.12	yellow	HEATR5B
ENSG00000008952.17	yellow	SEC62
ENSG00000008988.11	grey60	RPS20
ENSG00000009307.17	darkolivegreen	CSDE1
ENSG00000009413.16	thistle1	REV3L
ENSG00000009694.13	blue	TENM1
ENSG00000009765.15	darkolivegreen	IYD
ENSG00000009790.15	salmon4	TRAF3IP3
ENSG00000009830.13	lightgreen	POMT2
ENSG00000009950.16	lightyellow	MLXIPL
ENSG00000010030.14	darkorange	ETV7
ENSG00000010165.20	brown	METTL13
ENSG00000010219.14	grey60	DYRK4
ENSG00000010244.19	yellow	ZNF207
ENSG00000010278.15	grey60	CD9
ENSG00000010292.13	floralwhite	NCAPD2
ENSG00000010295.20	brown	IFFO1
ENSG00000010310.9	lightyellow	GIPR
ENSG00000010319.7	brown	SEMA3G
ENSG00000010322.16	brown	NISCH
ENSG00000010327.10	brown	STAB1
ENSG00000010361.14	brown	FUZ
ENSG00000010404.18	skyblue3	IDS
ENSG00000010438.17	skyblue3	PRSS3
ENSG00000010610.10	greenyellow	CD4
ENSG00000010626.15	lightyellow	LRRC23
ENSG00000010671.17	yellow	BTK
ENSG00000010704.19	lightyellow	HFE
ENSG00000010803.16	yellow	SCMH1
ENSG00000010810.17	thistle1	FYN
ENSG00000010818.10	lightyellow	HIVEP2
ENSG00000011021.23	lightgreen	CLCN6
ENSG00000011028.14	black	MRC2
ENSG00000011052.21	red	NME1-NME2
ENSG00000011083.9	lightgreen	SLC6A7
ENSG00000011105.14	darkslateblue	TSPAN9
ENSG00000011132.12	brown	APBA3
ENSG00000011198.10	lightyellow	ABHD5
ENSG00000011201.12	skyblue3	ANOS1
ENSG00000011243.19	brown	AKAP8L
ENSG00000011295.16	yellow	TTC19
ENSG00000011304.22	darkslateblue	PTBP1
ENSG00000011347.10	darkslateblue	SYT7
ENSG00000011376.12	midnightblue	LARS2
ENSG00000011405.14	yellow	PIK3C2A
ENSG00000011422.12	plum1	PLAUR
ENSG00000011426.11	white	ANLN
ENSG00000011451.21	darkslateblue	WIZ
ENSG00000011454.18	thistle1	RABGAP1
ENSG00000011465.18	darkorange2	DCN
ENSG00000011478.13	midnightblue	QPCTL
ENSG00000011523.14	lightyellow	CEP68
ENSG00000011600.12	saddlebrown	TYROBP
ENSG00000011638.11	skyblue3	LDAF1
ENSG00000012048.23	white	BRCA1
ENSG00000012124.17	thistle2	CD22
ENSG00000012171.20	darkslateblue	SEMA3B
ENSG00000012211.13	darkslateblue	PRICKLE3
ENSG00000012223.13	thistle2	LTF
ENSG00000012232.9	darkslateblue	EXTL3
ENSG00000012504.15	plum2	NR1H4
ENSG00000012660.14	lightyellow	ELOVL5
ENSG00000012779.12	lightyellow	ALOX5
ENSG00000012817.16	lightyellow	KDM5D
ENSG00000012822.16	tan	CALCOCO1
ENSG00000013275.8	midnightblue	PSMC4
ENSG00000013288.9	darkslateblue	MAN2B2
ENSG00000013297.12	darkorange2	CLDN11
ENSG00000013306.16	darkgrey	SLC25A39
ENSG00000013364.19	darkslateblue	MVP
ENSG00000013374.17	lightcyan1	NUB1
ENSG00000013375.16	yellow	PGM3
ENSG00000013392.8	lightyellow	RWDD2A
ENSG00000013441.17	yellow	CLK1
ENSG00000013503.10	yellow	POLR3B
ENSG00000013563.14	lightyellow	DNASE1L1
ENSG00000013573.17	lightyellow	DDX11
ENSG00000013583.10	lightyellow	HEBP1
ENSG00000013588.9	plum1	GPRC5A
ENSG00000013619.15	lightyellow	MAMLD1
ENSG00000013725.14	sienna3	CD6
ENSG00000013810.21	floralwhite	TACC3
ENSG00000014123.10	darkolivegreen	UFL1
ENSG00000014138.9	white	POLA2
ENSG00000014164.7	darkslateblue	ZC3H3
ENSG00000014216.16	darkslateblue	CAPN1
ENSG00000014257.16	pink	ACP3
ENSG00000014824.14	grey60	SLC30A9
ENSG00000014914.21	thistle1	MTMR11
ENSG00000015133.20	darkslateblue	CCDC88C
ENSG00000015285.11	darkslateblue	WAS
ENSG00000015413.10	lightyellow	DPEP1
ENSG00000015475.19	orangered4	BID
ENSG00000015532.10	brown	XYLT2
ENSG00000015568.13	thistle1	RGPD5
ENSG00000016391.11	brown	CHDH
ENSG00000016402.14	lightcyan	IL20RA
ENSG00000016490.16	yellow	CLCA1
ENSG00000016602.9	skyblue3	CLCA4
ENSG00000017427.17	blue	IGF1
ENSG00000017483.16	midnightblue	SLC38A5
ENSG00000018189.13	green	RUFY3
ENSG00000018236.15	blue	CNTN1
ENSG00000018280.17	lightyellow	SLC11A1
ENSG00000018408.15	mediumpurple3	WWTR1
ENSG00000018510.18	yellow	AGPS
ENSG00000018625.15	mediumpurple3	ATP1A2
ENSG00000018699.13	yellow	TTC27
ENSG00000018869.18	lightyellow	ZNF582
ENSG00000019102.12	steelblue	VSIG2
ENSG00000019144.20	brown	PHLDB1
ENSG00000019169.11	darkorange2	MARCO
ENSG00000019485.14	brown	PRDM11
ENSG00000019505.8	lightyellow	SYT13
ENSG00000019549.13	blue	SNAI2
ENSG00000019582.17	greenyellow	CD74
ENSG00000019991.18	darkgreen	HGF
ENSG00000020129.16	brown	NCDN
ENSG00000020181.18	black	ADGRA2
ENSG00000020426.11	yellow	MNAT1
ENSG00000020577.14	darkslateblue	SAMD4A
ENSG00000020633.19	darkslateblue	RUNX3
ENSG00000020922.13	yellow	MRE11
ENSG00000021300.14	lightyellow	PLEKHB1
ENSG00000021355.13	red	SERPINB1
ENSG00000021645.20	mediumpurple3	NRXN3
ENSG00000021762.20	darkslateblue	OSBPL5
ENSG00000021776.11	yellow	AQR
ENSG00000021826.18	lightyellow	CPS1
ENSG00000022267.19	mediumpurple3	FHL1
ENSG00000022556.16	lightyellow	NLRP2
ENSG00000022567.10	darkslateblue	SLC45A4
ENSG00000022840.17	darkslateblue	RNF10
ENSG00000023171.20	lightyellow	GRAMD1B
ENSG00000023191.17	brown	RNH1
ENSG00000023228.14	grey60	NDUFS1
ENSG00000023318.9	yellow	ERP44
ENSG00000023330.15	darkslateblue	ALAS1
ENSG00000023445.16	lightcyan1	BIRC3
ENSG00000023839.12	lightyellow	ABCC2
ENSG00000023902.14	brown	PLEKHO1
ENSG00000023909.10	darkslateblue	GCLM
ENSG00000024422.12	black	EHD2
ENSG00000024526.17	white	DEPDC1
ENSG00000024862.18	darkolivegreen	CCDC28A
ENSG00000025039.15	greenyellow	RRAGD
ENSG00000025423.11	lightyellow	HSD17B6
ENSG00000025434.19	brown	NR1H3
ENSG00000025708.14	darkorange	TYMP
ENSG00000025770.19	brown	NCAPH2
ENSG00000025772.8	yellow	TOMM34
ENSG00000025796.14	yellow	SEC63
ENSG00000026025.16	darkorange2	VIM
ENSG00000026036.22	darkslateblue	RTEL1-TNFRSF6B
ENSG00000026103.23	steelblue	FAS
ENSG00000026508.21	yellow	CD44
ENSG00000026559.14	lightyellow	KCNG1
ENSG00000026652.15	darkgreen	AGPAT4
ENSG00000026751.17	yellowgreen	SLAMF7
ENSG00000026950.17	lightcyan1	BTN3A1
ENSG00000027001.10	floralwhite	MIPEP
ENSG00000027075.17	thistle1	PRKCH
ENSG00000027697.15	skyblue3	IFNGR1
ENSG00000027847.14	brown	B4GALT7
ENSG00000027869.12	lightgreen	SH2D2A
ENSG00000028137.19	darkslateblue	TNFRSF1B
ENSG00000028203.19	yellow	VEZT
ENSG00000028277.22	thistle2	POU2F2
ENSG00000028839.10	yellow	TBPL1
ENSG00000029153.15	pink	ARNTL2
ENSG00000029363.17	yellow	BCLAF1
ENSG00000029534.21	lightyellow	ANK1
ENSG00000029639.11	yellow	TFB1M
ENSG00000029993.15	white	HMGB3
ENSG00000030066.13	yellow	NUP160
ENSG00000030110.14	darkslateblue	BAK1
ENSG00000030304.15	blue	MUSK
ENSG00000030419.17	thistle1	IKZF2
ENSG00000030582.18	darkslateblue	GRN
ENSG00000031081.11	darkslateblue	ARHGAP31
ENSG00000031691.7	grey60	CENPQ
ENSG00000032219.19	purple	ARID4A
ENSG00000032444.17	darkslateblue	PNPLA6
ENSG00000033011.14	red	ALG1
ENSG00000033050.9	lightyellow	ABCF2
ENSG00000033100.17	darkslateblue	CHPF2
ENSG00000033122.21	mediumpurple3	LRRC7
ENSG00000033170.17	yellow	FUT8
ENSG00000033178.13	yellow	UBA6
ENSG00000033327.13	brown	GAB2
ENSG00000033627.17	darkslateblue	ATP6V0A1
ENSG00000033800.14	yellow	PIAS1
ENSG00000033867.17	yellow	SLC4A7
ENSG00000034053.15	lightyellow	APBA2
ENSG00000034152.19	plum1	MAP2K3
ENSG00000034510.6	darkgrey	TMSB10
ENSG00000034533.12	yellow	ASTE1
ENSG00000034677.13	salmon	RNF19A
ENSG00000034693.15	yellow	PEX3
ENSG00000034971.17	darkorange2	MYOC
ENSG00000035115.22	grey60	SH3YL1
ENSG00000035403.18	darkslateblue	VCL
ENSG00000035499.13	white	DEPDC1B
ENSG00000035664.11	royalblue	DAPK2
ENSG00000035681.9	yellow	NSMAF
ENSG00000035720.8	thistle2	STAP1
ENSG00000035862.12	black	TIMP2
ENSG00000035928.17	yellow	RFC1
ENSG00000036448.10	lightyellow	MYOM2
ENSG00000036473.8	yellow	OTC
ENSG00000036565.15	lightyellow	SLC18A1
ENSG00000036672.16	darkslateblue	USP2
ENSG00000036828.17	lightyellow	CASR
ENSG00000037042.9	lightyellow	TUBG2
ENSG00000037241.7	grey60	RPL26L1
ENSG00000037280.16	brown	FLT4
ENSG00000037757.14	brown	MRI1
ENSG00000037897.17	yellow	METTL1
ENSG00000038002.9	yellow	AGA
ENSG00000038219.13	thistle1	BOD1L1
ENSG00000038295.8	blue	TLL1
ENSG00000038358.15	darkslateblue	EDC4
ENSG00000038382.21	lightgreen	TRIO
ENSG00000038427.16	saddlebrown	VCAN
ENSG00000038532.16	darkslateblue	CLEC16A
ENSG00000038945.15	saddlebrown	MSR1
ENSG00000039068.20	darkslateblue	CDH1
ENSG00000039123.16	yellow	MTREX
ENSG00000039139.11	thistle1	DNAH5
ENSG00000039319.17	thistle1	ZFYVE16
ENSG00000039523.20	darkslateblue	RIPOR1
ENSG00000039537.14	blue	C6
ENSG00000039560.14	skyblue3	RAI14
ENSG00000039650.12	royalblue	PNKP
ENSG00000039987.7	lightyellow	BEST2
ENSG00000040199.18	skyblue3	PHLPP2
ENSG00000040275.17	white	SPDL1
ENSG00000040531.16	darkslateblue	CTNS
ENSG00000040608.14	bisque4	RTN4R
ENSG00000040633.13	lightyellow	PHF23
ENSG00000040933.16	lightgreen	INPP4A
ENSG00000041353.10	yellow	RAB27B
ENSG00000041357.16	grey60	PSMA4
ENSG00000041515.16	lightyellow	MYO16
ENSG00000041802.11	yellow	LSG1
ENSG00000041880.15	lightcyan1	PARP3
ENSG00000041982.16	greenyellow	TNC
ENSG00000042062.13	darkslateblue	RIPOR3
ENSG00000042286.15	darkslateblue	AIFM2
ENSG00000042445.14	brown	RETSAT
ENSG00000042493.16	violet	CAPG
ENSG00000042753.12	darkgrey	AP2S1
ENSG00000042832.12	lightyellow	TG
ENSG00000042980.13	thistle1	ADAM28
ENSG00000043039.7	lightyellow	BARX2
ENSG00000043143.22	brown	JADE2
ENSG00000043462.13	darkorange	LCP2
ENSG00000043514.17	yellow	TRIT1
ENSG00000043591.6	brown	ADRB1
ENSG00000044012.4	skyblue3	GUCA2B
ENSG00000044090.13	brown	CUL7
ENSG00000044446.12	skyblue3	PHKA2
ENSG00000044459.15	yellow	CNTLN
ENSG00000044524.11	ivory	EPHA3
ENSG00000044574.9	midnightblue	HSPA5
ENSG00000046651.16	salmon	OFD1
ENSG00000046653.15	blue	GPM6B
ENSG00000046889.19	blue	PREX2
ENSG00000047188.16	yellow	YTHDC2
ENSG00000047249.18	brown	ATP6V1H
ENSG00000047315.17	grey60	POLR2B
ENSG00000047346.13	salmon	FAM214A
ENSG00000047365.13	thistle1	ARAP2
ENSG00000047457.14	yellow	CP
ENSG00000047578.14	lightgreen	KATNIP
ENSG00000047617.17	lightyellow	ANO2
ENSG00000047621.12	yellow	C12orf4
ENSG00000047634.15	yellow	SCML1
ENSG00000047644.20	brown	WWC3
ENSG00000047648.23	black	ARHGAP6
ENSG00000047662.5	lightyellow	FAM184B
ENSG00000047849.22	darkslateblue	MAP4
ENSG00000047936.11	skyblue3	ROS1
ENSG00000048028.11	lightyellow	USP28
ENSG00000048052.24	skyblue3	HDAC9
ENSG00000048162.22	red	NOP16
ENSG00000048342.18	blue	CC2D2A
ENSG00000048392.13	darkolivegreen	RRM2B
ENSG00000048405.11	darkgreen	ZNF800
ENSG00000048462.11	yellowgreen	TNFRSF17
ENSG00000048471.14	lightyellow	SNX29
ENSG00000048540.16	mediumpurple3	LMO3
ENSG00000048707.15	lightgreen	VPS13D
ENSG00000048740.19	thistle1	CELF2
ENSG00000048828.17	darkslateblue	FAM120A
ENSG00000048991.17	lightyellow	R3HDM1
ENSG00000049089.15	lightyellow	COL9A2
ENSG00000049130.16	yellow	KITLG
ENSG00000049167.16	yellow	ERCC8
ENSG00000049192.15	lightyellow	ADAMTS6
ENSG00000049239.13	brown	H6PD
ENSG00000049246.15	lightyellow	PER3
ENSG00000049249.9	skyblue	TNFRSF9
ENSG00000049283.19	darkslateblue	EPN3
ENSG00000049323.16	saddlebrown	LTBP1
ENSG00000049449.10	midnightblue	RCN1
ENSG00000049540.19	black	ELN
ENSG00000049541.11	white	RFC2
ENSG00000049618.24	lightgreen	ARID1B
ENSG00000049656.14	brown	CLPTM1L
ENSG00000049759.20	thistle1	NEDD4L
ENSG00000049768.17	lightyellow	FOXP3
ENSG00000049769.14	lightyellow	PPP1R3F
ENSG00000049883.15	yellow	PTCD2
ENSG00000050030.16	darkolivegreen	NEXMIF
ENSG00000050165.19	black	DKK3
ENSG00000050327.15	plum1	ARHGEF5
ENSG00000050344.9	darkgreen	NFE2L3
ENSG00000050393.12	violet	MCUR1
ENSG00000050438.17	lightyellow	SLC4A8
ENSG00000050555.19	darkslateblue	LAMC3
ENSG00000050628.21	mediumpurple3	PTGER3
ENSG00000050730.16	lightcyan1	TNIP3
ENSG00000050767.18	darkslateblue	COL23A1
ENSG00000050820.17	darkslateblue	BCAR1
ENSG00000051108.15	yellowgreen	HERPUD1
ENSG00000051128.19	black	HOMER3
ENSG00000051180.17	white	RAD51
ENSG00000051341.15	white	POLQ
ENSG00000051523.11	darkgrey	CYBA
ENSG00000051596.10	white	THOC3
ENSG00000051620.11	brown	HEBP2
ENSG00000051825.15	yellow	MPHOSPH9
ENSG00000052126.15	thistle1	PLEKHA5
ENSG00000052344.16	darkslateblue	PRSS8
ENSG00000052749.14	turquoise	RRP12
ENSG00000052795.13	darkslateblue	FNIP2
ENSG00000052802.13	bisque4	MSMO1
ENSG00000052841.15	thistle1	TTC17
ENSG00000053254.16	tan	FOXN3
ENSG00000053328.9	mediumpurple3	METTL24
ENSG00000053371.13	orangered4	AKR7A2
ENSG00000053372.5	red	MRTO4
ENSG00000053524.13	lightyellow	MCF2L2
ENSG00000053702.15	blue	NRIP2
ENSG00000053747.17	darkgreen	LAMA3
ENSG00000053918.18	brown	KCNQ1
ENSG00000054179.12	darkslateblue	ENTPD2
ENSG00000054219.11	thistle1	LY75
ENSG00000054277.14	skyblue3	OPN3
ENSG00000054282.16	thistle1	SDCCAG8
ENSG00000054392.13	darkolivegreen	HHAT
ENSG00000054523.19	lightgreen	KIF1B
ENSG00000054598.9	lightyellow	FOXC1
ENSG00000054654.20	thistle1	SYNE2
ENSG00000054690.14	lightgreen	PLEKHH1
ENSG00000054793.14	brown	ATP9A
ENSG00000054965.11	darkslateblue	FAM168A
ENSG00000054967.13	lightyellow	RELT
ENSG00000054983.17	skyblue3	GALC
ENSG00000055044.11	yellow	NOP58
ENSG00000055070.17	darkslateblue	SZRD1
ENSG00000055118.17	mediumpurple3	KCNH2
ENSG00000055147.19	yellow	FAM114A2
ENSG00000055163.20	thistle1	CYFIP2
ENSG00000055211.14	skyblue3	GINM1
ENSG00000055332.19	darkorange	EIF2AK2
ENSG00000055483.20	darkslateblue	USP36
ENSG00000055609.21	lightgreen	KMT2C
ENSG00000055732.13	grey60	MCOLN3
ENSG00000055813.6	lightyellow	CCDC85A
ENSG00000055955.17	lightyellow	ITIH4
ENSG00000056050.7	yellow	HPF1
ENSG00000056558.11	sienna3	TRAF1
ENSG00000056736.10	yellow	IL17RB
ENSG00000056972.20	darkslateblue	TRAF3IP2
ENSG00000056998.20	midnightblue	GYG2
ENSG00000057019.16	yellow	DCBLD2
ENSG00000057252.13	steelblue	SOAT1
ENSG00000057294.16	yellow	PKP2
ENSG00000057608.17	grey60	GDI2
ENSG00000057657.17	lightgreen	PRDM1
ENSG00000057704.13	skyblue3	TMCC3
ENSG00000058056.10	lightyellow	USP13
ENSG00000058063.16	darkgreen	ATP11B
ENSG00000058085.15	skyblue	LAMC2
ENSG00000058091.17	lightyellow	CDK14
ENSG00000058262.10	midnightblue	SEC61A1
ENSG00000058335.16	lightyellow	RASGRF1
ENSG00000058453.17	brown	CROCC
ENSG00000058600.16	lightyellow	POLR3E
ENSG00000058668.15	mediumpurple3	ATP2B4
ENSG00000058729.11	yellow	RIOK2
ENSG00000058799.15	darkmagenta	YIPF1
ENSG00000058804.12	white	NDC1
ENSG00000058866.15	lightyellow	DGKG
ENSG00000059122.17	brown	FLYWCH1
ENSG00000059145.19	lightyellow	UNKL
ENSG00000059377.18	saddlebrown	TBXAS1
ENSG00000059378.13	darkorange	PARP12
ENSG00000059573.9	skyblue3	ALDH18A1
ENSG00000059588.10	green	TARBP1
ENSG00000059728.11	skyblue	MXD1
ENSG00000059758.8	thistle1	CDK17
ENSG00000059804.16	lightsteelblue1	SLC2A3
ENSG00000059915.17	lightyellow	PSD
ENSG00000060069.18	darkslateblue	CTDP1
ENSG00000060138.13	darkslateblue	YBX3
ENSG00000060140.9	orange	STYK1
ENSG00000060237.19	lightgreen	WNK1
ENSG00000060339.14	yellow	CCAR1
ENSG00000060491.17	brown	OGFR
ENSG00000060558.4	darkslateblue	GNA15
ENSG00000060566.14	lightyellow	CREB3L3
ENSG00000060642.12	lightyellow	PIGV
ENSG00000060656.20	brown	PTPRU
ENSG00000060709.16	lightyellow	RIMBP2
ENSG00000060971.19	skyblue3	ACAA1
ENSG00000060982.15	darkorange2	BCAT1
ENSG00000061273.18	brown	HDAC7
ENSG00000061337.15	brown	LZTS1
ENSG00000061455.11	mediumpurple3	PRDM6
ENSG00000061656.11	yellowgreen	SPAG4
ENSG00000061794.13	grey60	MRPS35
ENSG00000061918.14	blue	GUCY1B1
ENSG00000061938.21	darkslateblue	TNK2
ENSG00000061987.16	thistle1	MON2
ENSG00000062038.15	lightyellow	CDH3
ENSG00000062282.15	lightyellow	DGAT2
ENSG00000062370.17	darkolivegreen	ZNF112
ENSG00000062485.19	yellow	CS
ENSG00000062524.16	skyblue3	LTK
ENSG00000062582.14	grey60	MRPS24
ENSG00000062716.13	darkgreen	VMP1
ENSG00000062822.16	brown	POLD1
ENSG00000063127.16	lightyellow	SLC6A16
ENSG00000063169.12	darkslateblue	BICRA
ENSG00000063176.16	darkslateblue	SPHK2
ENSG00000063177.13	grey60	RPL18
ENSG00000063180.9	lightyellow	CA11
ENSG00000063241.8	darkgrey	ISOC2
ENSG00000063245.15	darkslateblue	EPN1
ENSG00000063438.20	darkslateblue	AHRR
ENSG00000063587.15	yellowgreen	ZNF275
ENSG00000063660.9	brown	GPC1
ENSG00000063761.16	darkslateblue	ADCK1
ENSG00000064012.23	darkorange	CASP8
ENSG00000064042.18	blue	LIMCH1
ENSG00000064102.15	yellow	INTS13
ENSG00000064115.11	yellow	TM7SF3
ENSG00000064199.7	grey60	SPA17
ENSG00000064201.16	lightyellow	TSPAN32
ENSG00000064205.11	darkorange2	CCN5
ENSG00000064225.13	yellow	ST3GAL6
ENSG00000064270.13	lightyellow	ATP2C2
ENSG00000064300.9	brown	NGFR
ENSG00000064309.16	blue	CDON
ENSG00000064313.13	yellow	TAF2
ENSG00000064393.16	darkslateblue	HIPK2
ENSG00000064489.23	lightyellow	BORCS8-MEF2B
ENSG00000064490.14	brown	RFXANK
ENSG00000064545.15	darkgrey	TMEM161A
ENSG00000064601.21	brown	CTSA
ENSG00000064607.17	royalblue	SUGP2
ENSG00000064651.14	lightyellow	SLC12A2
ENSG00000064655.19	lightyellow	EYA2
ENSG00000064666.15	brown	CNN2
ENSG00000064687.13	brown	ABCA7
ENSG00000064692.20	lightyellow	SNCAIP
ENSG00000064763.12	yellow	FAR2
ENSG00000064787.14	steelblue	BCAS1
ENSG00000064886.14	thistle2	CHI3L2
ENSG00000064932.16	darkslateblue	SBNO2
ENSG00000064933.19	yellow	PMS1
ENSG00000064989.13	blue	CALCRL
ENSG00000064999.15	darkslateblue	ANKS1A
ENSG00000065000.19	darkslateblue	AP3D1
ENSG00000065029.15	brown	ZNF76
ENSG00000065054.14	brown	SLC9A3R2
ENSG00000065057.9	brown	NTHL1
ENSG00000065060.18	darkslateblue	UHRF1BP1
ENSG00000065150.21	yellow	IPO5
ENSG00000065154.12	grey60	OAT
ENSG00000065183.16	yellow	WDR3
ENSG00000065268.11	darkgrey	WDR18
ENSG00000065308.5	darkslateblue	TRAM2
ENSG00000065320.9	black	NTN1
ENSG00000065325.13	blue	GLP2R
ENSG00000065328.17	white	MCM10
ENSG00000065357.20	lightgreen	DGKA
ENSG00000065361.17	tan	ERBB3
ENSG00000065413.20	thistle1	ANKRD44
ENSG00000065457.11	lightyellow	ADAT1
ENSG00000065485.20	midnightblue	PDIA5
ENSG00000065518.8	grey60	NDUFB4
ENSG00000065526.12	darkslateblue	SPEN
ENSG00000065534.20	mediumpurple3	MYLK
ENSG00000065559.15	yellow	MAP2K4
ENSG00000065613.15	darkgreen	SLK
ENSG00000065615.14	yellow	CYB5R4
ENSG00000065618.21	skyblue3	COL17A1
ENSG00000065621.15	grey60	GSTO2
ENSG00000065665.21	lightyellow	SEC61A2
ENSG00000065717.15	brown	TLE2
ENSG00000065802.12	brown	ASB1
ENSG00000065809.14	darkgreen	FAM107B
ENSG00000065833.9	lightyellow	ME1
ENSG00000065882.17	brown	TBC1D1
ENSG00000065911.13	red	MTHFD2
ENSG00000065923.10	lightyellow	SLC9A7
ENSG00000065970.9	darkslateblue	FOXJ2
ENSG00000065989.16	darkslateblue	PDE4A
ENSG00000066044.15	brown	ELAVL1
ENSG00000066056.14	brown	TIE1
ENSG00000066185.13	lightyellow	ZMYND12
ENSG00000066230.12	darkslateblue	SLC9A3
ENSG00000066248.15	lightyellow	NGEF
ENSG00000066279.19	white	ASPM
ENSG00000066294.15	saddlebrown	CD84
ENSG00000066336.12	darkslateblue	SPI1
ENSG00000066379.15	grey60	POLR1H
ENSG00000066468.24	tan	FGFR2
ENSG00000066557.6	yellow	LRRC40
ENSG00000066629.18	mediumpurple3	EML1
ENSG00000066651.20	yellow	TRMT11
ENSG00000066735.15	brown	KIF26A
ENSG00000066739.12	thistle1	ATG2B
ENSG00000066827.16	lightyellow	ZFAT
ENSG00000066923.18	thistle2	STAG3
ENSG00000066926.13	lightyellow	FECH
ENSG00000066933.16	thistle1	MYO9A
ENSG00000067048.17	lightyellow	DDX3Y
ENSG00000067057.18	darkslateblue	PFKP
ENSG00000067064.12	bisque4	IDI1
ENSG00000067066.17	darkorange	SP100
ENSG00000067082.15	lightsteelblue1	KLF6
ENSG00000067113.17	skyblue3	PLPP1
ENSG00000067141.17	darkslateblue	NEO1
ENSG00000067167.8	yellow	TRAM1
ENSG00000067182.8	plum1	TNFRSF1A
ENSG00000067191.16	darkorange	CACNB1
ENSG00000067208.16	lightyellow	EVI5
ENSG00000067221.14	brown	STOML1
ENSG00000067225.20	darkslateblue	PKM
ENSG00000067334.14	grey60	DNTTIP2
ENSG00000067445.22	blue	TRO
ENSG00000067533.6	grey60	RRP15
ENSG00000067596.12	lightyellow	DHX8
[truncated: 13,248 more rows]

## Sheet: Supplementary Table 5
Supplementary Table 5. Significant GO Terms For All WGCNA Clusters
[truncated: 3,147 more rows]

[truncated: 1 more sheets: Supplementary Table 6]
